# Supplementary material for: Construction of a prognostic model based on palmitoylation-related lncRNAs for assessing drug benefits in breast cancer
Source: Front Immunol. 2025 Oct 27;16:1656593. doi: 10.3389/fimmu.2025.1656593 (PMC12597904; doi:10.3389/fimmu.2025.1656593)
Supplement: Supplementary file 6 [file Table1.xlsx]

## Sheet: Supplementary Table.1
Table.S1 30 palmitoylation-related genes
Species	Palmitoylation related genes
Palmitoyl-transferase	ZDHHC1
Palmitoyl-transferase	ZDHHC2
Palmitoyl-transferase	ZDHHC3
Palmitoyl-transferase	ZDHHC4
Palmitoyl-transferase	ZDHHC5
Palmitoyl-transferase	ZDHHC6
Palmitoyl-transferase	ZDHHC7
Palmitoyl-transferase	ZDHHC8
Palmitoyl-transferase	ZDHHC9
Palmitoyl-transferase	ZDHHC11
Palmitoyl-transferase	ZDHHC12
Palmitoyl-transferase	ZDHHC13
Palmitoyl-transferase	ZDHHC14
Palmitoyl-transferase	ZDHHC15
Palmitoyl-transferase	ZDHHC16
Palmitoyl-transferase	ZDHHC17
Palmitoyl-transferase	ZDHHC18
Palmitoyl-transferase	ZDHHC19
Palmitoyl-transferase	ZDHHC20
Palmitoyl-transferase	ZDHHC21
Palmitoyl-transferase	ZDHHC22
Palmitoyl-transferase	ZDHHC23
Palmitoyl-transferase	ZDHHC24
Depalmitoyl-transferase	PPT1
Depalmitoyl-transferase	PPT2
Depalmitoyl-transferase	ABHD17A
Depalmitoyl-transferase	ABHD17B
Depalmitoyl-transferase	ABHD17C
Depalmitoyl-transferase	LYPLA1
Depalmitoyl-transferase	LYPLA2
