# Supplementary material for: Construction of a prognostic model based on palmitoylation-related lncRNAs for assessing drug benefits in breast cancer
Source: Front Immunol. 2025 Oct 27;16:1656593. doi: 10.3389/fimmu.2025.1656593 (PMC12597904; doi:10.3389/fimmu.2025.1656593)
Supplement: Supplementary file 7 [file Table2.xlsx]

## Sheet: Supplementary Table.2
Table.S2 Differential expression of lncRNAs between BC and normal tissues
gene	conMean	treatMean	logFC	pValue	fdr
AL355073.1	0.421239	0.130129	-1.6947	6.19792e-34	1.26528e-32
AL138921.2	1.72225	1.42204	-0.276336	1.58833e-05	2.46647e-05
TAPT1-AS1	3.9966	3.10525	-0.364063	1.04735e-09	2.38864e-09
AC005546.1	0.69705	1.10804	0.668683	0.000332848	0.000446465
AL020997.3	1.4962	0.905124	-0.725114	1.36169e-15	4.99884e-15
AC010973.2	0.380261	0.522163	0.457509	0.0155003	0.0165271
AC100774.1	0.111295	0.274611	1.303	0.0104719	0.0114426
AL135787.1	0.227139	0.199242	-0.18905	0.000168027	0.000232845
AC023510.2	1.09585	0.908898	-0.269853	4.33769e-06	7.10499e-06
AC044849.1	0.520388	0.231092	-1.17112	1.74519e-07	3.27517e-07
LINC01359	1.0369	0.442676	-1.22795	2.65988e-39	8.24564e-38
AC002563.1	0.0515159	0.170391	1.72576	4.6329e-08	9.16723e-08
AL359762.3	0.243589	0.351289	0.528206	0.00291726	0.00342942
AC093620.1	1.26624	2.50257	0.982865	2.25002e-07	4.16653e-07
AP001020.2	0.269006	0.147999	-0.862052	1.93103e-16	7.66007e-16
AC108010.1	4.89139	3.1475	-0.636039	1.4837e-10	3.57884e-10
AC032011.1	1.00222	0.391609	-1.35571	1.15151e-25	1.04762e-24
ADNP-AS1	4.28006	4.06663	-0.0737945	0.000568672	0.000746048
AC008264.2	0.146945	0.114947	-0.354307	3.0374e-10	7.10141e-10
AL354696.2	0.965988	0.789129	-0.291744	2.26523e-07	4.18543e-07
AL138820.1	0.291182	0.238472	-0.288104	2.90578e-16	1.11566e-15
AC008937.3	1.05362	0.930606	-0.179107	0.00196155	0.00238289
AC103858.3	0.373241	0.266024	-0.488551	2.41304e-16	9.39401e-16
AC079305.2	0.897581	0.490236	-0.872566	8.87739e-29	1.00411e-27
AL157392.4	1.76143	1.75172	-0.00797114	0.00749567	0.00829877
LAMC1-AS1	3.95974	1.30529	-1.60103	1.92988e-39	6.46123e-38
AP005136.3	0.791548	1.12787	0.510848	0.000792689	0.00101917
AC025871.1	0.0614646	0.160255	1.38254	3.06976e-05	4.61291e-05
AC007619.1	1.86214	1.31567	-0.50116	2.18756e-10	5.20167e-10
AC013403.2	3.35139	2.1989	-0.607979	6.81766e-16	2.55892e-15
AL049840.2	8.32517	5.60822	-0.569936	7.24177e-13	2.11197e-12
AL137003.1	7.84096	6.34468	-0.305482	0.000140212	0.00019625
AC084824.4	1.96647	1.69206	-0.216831	0.00653853	0.00730674
LINC02035	8.08352	5.67836	-0.50951	1.08547e-21	7.09798e-21
AC026412.3	0.676581	0.975664	0.528122	3.88053e-05	5.77937e-05
AC100821.2	0.482189	0.832979	0.78868	0.000171669	0.000237107
AL450998.2	0.708015	0.695315	-0.0261132	0.00506837	0.00576389
AF111169.4	0.174347	0.14872	-0.229358	0.00263676	0.00312602
AC009090.6	1.82632	1.4909	-0.29276	0.000185724	0.000256097
AL499604.1	0.148346	0.115557	-0.360356	2.74394e-05	4.13815e-05
AC093227.3	0.482962	0.410271	-0.235332	0.000820556	0.00105177
AC004263.2	5.61775	2.35108	-1.25667	4.00865e-30	5.24256e-29
AL121992.3	0.127932	0.252623	0.981611	0.00426197	0.00486004
AL136418.1	0.278935	0.173642	-0.683809	5.45466e-14	1.69723e-13
AC022148.2	0.140172	0.279306	0.994651	1.09933e-05	1.74269e-05
CTBP1-AS	1.4469	1.31939	-0.133097	0.000806729	0.00103563
AC022079.1	0.260791	0.501984	0.944745	0.0372015	0.0378344
AC061975.7	0.301304	0.551119	0.871142	0.00261565	0.0031098
STX18-AS1	0.807832	0.772212	-0.0650579	0.031744	0.0324813
AC080162.1	2.09461	1.31586	-0.670678	2.47702e-18	1.19842e-17
AC016722.2	0.682929	0.449169	-0.604477	1.99616e-14	6.6039e-14
ITFG1-AS1	0.438066	0.625946	0.514888	0.00145866	0.00179808
AC008883.3	0.157744	0.278118	0.818108	0.018533	0.019586
ANKRD10-IT1	32.9085	30.8664	-0.0924209	0.036023	0.0366804
RBM5-AS1	0.504605	0.337147	-0.58178	2.52621e-07	4.62678e-07
AC009961.1	0.572878	1.00319	0.808289	1.75934e-14	5.8668e-14
FGD5-AS1	129.562	110.486	-0.229771	1.7578e-08	3.58848e-08
AC100810.1	22.5614	18.6254	-0.276591	8.73963e-11	2.13891e-10
ARRDC1-AS1	7.74566	10.2436	0.403258	7.86971e-08	1.51424e-07
AC123768.3	0.346917	0.151717	-1.19321	1.26103e-10	3.05936e-10
AL391834.1	3.64844	2.83221	-0.36535	6.34097e-10	1.45807e-09
EDRF1-AS1	0.392004	0.387416	-0.0169818	0.00702643	0.00778956
HEXD-IT1	0.493359	0.444333	-0.150999	0.0149194	0.0159483
AC025031.3	0.0991416	0.452385	2.18999	7.85555e-08	1.51424e-07
AC022558.1	1.18723	0.960708	-0.305429	0.000296808	0.000398761
AC087392.3	0.550927	0.403059	-0.45087	7.36445e-08	1.42357e-07
SGMS1-AS1	2.35325	1.74245	-0.433537	1.10941e-12	3.15841e-12
RBM26-AS1	2.94889	1.62672	-0.858209	8.38256e-25	7.15939e-24
AC024896.1	1.32512	1.04296	-0.345439	2.91143e-05	4.38286e-05
RABGAP1L-AS1	0.0404885	0.317669	2.97194	0.00386401	0.00445479
AP003170.3	1.72285	1.32628	-0.377408	0.000582817	0.000762215
AC110792.3	3.14304	1.48217	-1.08445	3.57144e-28	3.8822e-27
AL158214.2	0.279369	0.637917	1.1912	1.92747e-21	1.24099e-20
POC1B-AS1	1.27873	1.03833	-0.300442	8.4245e-07	1.46597e-06
TBL1XR1-AS1	0.0707965	0.457461	2.6919	5.17858e-05	7.65808e-05
AL031282.2	0.978578	0.906457	-0.110449	0.0412651	0.041764
AC090971.2	0.111518	0.258063	1.21045	0.0316724	0.0324477
AC010618.3	1.72929	1.46772	-0.236601	7.17428e-08	1.39324e-07
PTPRG-AS1	0.655404	0.98159	0.582736	2.02175e-05	3.1164e-05
PITRM1-AS1	0.426359	0.350098	-0.284313	1.3126e-05	2.06512e-05
LINC00517	0.34208	0.242677	-0.495295	5.3544e-35	1.14914e-33
AC112220.2	8.20917	5.7737	-0.507739	6.03696e-11	1.4893e-10
AC022395.1	0.227545	0.188024	-0.275235	1.00619e-08	2.10021e-08
LRIG2-DT	1.67826	0.521558	-1.68607	1.8173e-56	3.80269e-54
AC000123.1	5.28764	4.79628	-0.140708	9.34258e-05	0.000133215
AC010735.1	1.64721	1.32572	-0.313249	2.50992e-09	5.54302e-09
C5orf66	0.256455	0.574458	1.1635	6.60521e-22	4.45851e-21
AC005021.1	0.489838	0.388431	-0.334647	0.000755488	0.000974335
HCG11	24.9535	11.0485	-1.17539	1.76517e-45	9.84965e-44
AC027796.5	0.45757	0.363019	-0.333949	2.79645e-06	4.64411e-06
AC005104.1	3.48528	3.06123	-0.187163	0.00327828	0.00383765
AP001893.1	1.55686	1.01784	-0.613123	1.27881e-07	2.42714e-07
AC096642.2	0.571976	0.523076	-0.128934	0.00010503	0.000149253
AL136115.2	0.649823	1.54303	1.24765	1.44557e-06	2.44927e-06
GSN-AS1	0.611998	0.611774	-0.000528332	7.63391e-13	2.21093e-12
TMEM30A-DT	0.439679	0.235175	-0.902715	5.95266e-35	1.24559e-33
AC093827.4	3.62358	1.96601	-0.882147	2.35072e-36	5.96229e-35
AC092296.1	0.0717442	0.138705	0.951083	0.0166761	0.0176906
AL442003.1	1.05309	0.841629	-0.323377	5.98213e-06	9.72241e-06
AC004076.2	0.86166	1.17476	0.447172	0.00129263	0.00160762
SRI-AS1	0.341981	0.218544	-0.645995	2.88732e-08	5.80581e-08
AC093158.1	0.21799	0.125004	-0.802289	5.8036e-13	1.69847e-12
AP006621.1	0.111288	0.393697	1.82278	9.13908e-12	2.43612e-11
SIDT1-AS1	0.456372	0.941167	1.04424	0.0196949	0.0207354
XIST	34.3996	20.6766	-0.734393	2.00745e-09	4.50466e-09
AP001033.2	2.65524	2.63344	-0.0118961	0.000222006	0.000304123
AC083798.2	2.85509	1.61092	-0.82565	4.50314e-32	7.53826e-31
CPEB2-DT	0.119742	0.217575	0.861586	0.00622904	0.00698889
AC245060.6	1.11454	0.741912	-0.587127	4.11959e-06	6.77426e-06
AL137139.2	0.218096	0.111143	-0.972552	2.0053e-24	1.64553e-23
VCAN-AS1	0.161635	0.54108	1.74311	8.37238e-07	1.45993e-06
OTUD6B-AS1	11.3248	10.9416	-0.0496613	0.0025008	0.00299452
BET1-AS1	3.24703	1.90401	-0.770084	2.51632e-23	1.8805e-22
AC007390.1	0.949596	0.754621	-0.331563	1.33036e-06	2.27246e-06
AL353704.1	0.315852	0.201997	-0.644919	4.46421e-17	1.9064e-16
AL109628.2	0.174888	0.134996	-0.373515	5.44808e-05	8.01413e-05
AL354833.1	0.348309	0.221093	-0.655717	5.18574e-18	2.41137e-17
AL158834.2	0.253424	0.353742	0.481144	0.00658965	0.00735405
AC114956.2	0.638627	0.853115	0.417768	0.0106838	0.0116588
AL162171.3	0.445131	0.42835	-0.0554386	9.77508e-07	1.68696e-06
AC012085.2	0.297908	0.293371	-0.0221399	1.00142e-32	1.74622e-31
MIR3936HG	3.29071	2.88872	-0.187968	5.11743e-05	7.58105e-05
AF129075.3	4.04882	3.19245	-0.342835	2.5179e-05	3.83179e-05
LINC01176	2.05589	2.84347	0.467888	0.045586	0.0458049
AL355075.6	1.10928	0.861512	-0.364675	5.85749e-07	1.04092e-06
AC069281.2	0.106235	0.1534	0.530048	0.00260397	0.00310916
EMX2OS	3.5947	0.855191	-2.07155	1.22761e-43	5.70841e-42
AC006042.3	0.814448	0.601793	-0.436555	8.16561e-09	1.72157e-08
AL109811.2	4.59527	2.20823	-1.05726	3.36731e-29	4.02635e-28
AC005332.3	21.5958	19.3342	-0.159597	6.67234e-07	1.17574e-06
NUTM2A-AS1	3.30045	2.71195	-0.283336	2.19382e-09	4.89661e-09
AC138932.4	0.986285	1.53296	0.636239	0.0142845	0.0153088
AC138207.4	2.574	3.14139	0.287389	0.0148744	0.0159206
GLIDR	0.587165	0.389941	-0.590513	4.99991e-22	3.43027e-21
AC003682.1	0.657805	0.349537	-0.912216	3.46001e-14	1.12249e-13
AP005432.1	0.0522858	0.145038	1.47194	0.00525657	0.00595365
AC018638.7	3.50248	1.77533	-0.980289	1.3296e-26	1.32485e-25
AC124319.1	0.607221	2.6112	2.10442	4.08945e-25	3.64135e-24
AL591721.1	0.414399	0.308002	-0.428082	9.06315e-11	2.21162e-10
AC009090.3	0.808443	0.527909	-0.614857	1.14135e-09	2.58892e-09
AC023632.5	0.132105	0.274548	1.05537	0.00353111	0.00411635
AC011498.6	1.02573	1.55754	0.602615	3.80207e-06	6.26443e-06
AP005131.3	0.316581	2.32027	2.87364	1.63319e-16	6.50943e-16
AC053527.2	2.15022	1.99676	-0.106826	0.0198404	0.0208623
AC104365.1	0.0725664	0.262603	1.85551	5.60986e-07	9.99032e-07
ZNF433-AS1	1.03249	0.967833	-0.0933032	1.06381e-06	1.82087e-06
TRAM2-AS1	4.40948	3.79219	-0.217576	2.32864e-09	5.15628e-09
AC007878.1	2.47534	1.9884	-0.316022	1.51014e-23	1.15962e-22
AC037198.1	3.81818	13.8142	1.85519	4.98378e-11	1.2452e-10
AP000766.1	3.57989	2.40823	-0.571941	2.50775e-17	1.09322e-16
AC008764.2	26.8784	13.1588	-1.03042	1.57231e-31	2.39277e-30
SNHG10	2.6846	2.29144	-0.228449	3.57421e-07	6.43357e-07
AC007620.3	0.40361	0.376525	-0.100217	0.000701035	0.000909715
AC008443.6	0.156329	0.147986	-0.0791227	0.000644095	0.000838425
FBXW7-AS1	0.195478	0.14885	-0.393146	8.85664e-08	1.69634e-07
AL049869.2	1.30113	1.22425	-0.0878708	0.00281184	0.0033148
AC090115.1	0.496986	0.254082	-0.967908	1.92136e-19	1.01143e-18
PAXBP1-AS1	1.43962	1.1696	-0.299671	1.01869e-08	2.121e-08
AL049646.1	0.221829	0.214788	-0.0465346	0.00085354	0.00109237
NEBL-AS1	1.60992	2.32942	0.53298	0.00151858	0.00186371
AC005670.3	4.47221	2.82526	-0.662607	9.75803e-23	7.10215e-22
NADK2-AS1	1.6604	1.43067	-0.214841	4.16699e-06	6.83877e-06
SEC62-AS1	1.172	0.982463	-0.254495	0.00073976	0.000955524
MYCBP2-AS2	0.336497	0.318437	-0.0795882	4.83568e-05	7.17635e-05
LINC00636	0.422965	0.0743225	-2.50867	6.48278e-36	1.48062e-34
AC007066.2	3.15125	2.62819	-0.261854	0.000417108	0.000552404
AC023494.1	2.61039	3.06427	0.23128	0.0480895	0.048147
AC026741.1	0.320127	0.297867	-0.103975	0.013733	0.0147745
GEMIN7-AS1	0.522856	0.804448	0.621585	8.66337e-08	1.66313e-07
SNHG32	14.3432	19.123	0.414938	0.000711305	0.000921614
AL158825.2	0.634995	0.871535	0.456814	0.00651086	0.00728555
LINC00612	0.24795	0.194463	-0.350553	3.82175e-14	1.2256e-13
LINC01342	0.432147	0.794384	0.878315	0.0153736	0.0164129
AF181450.1	0.214999	0.139671	-0.622298	4.77571e-20	2.62978e-19
AC048382.2	1.10042	0.401544	-1.45442	4.59822e-22	3.20726e-21
ST3GAL6-AS1	0.572341	0.303531	-0.915031	1.13874e-33	2.26935e-32
AC106845.1	0.446695	0.307311	-0.539589	1.77373e-24	1.46991e-23
AC073534.2	1.04283	1.65462	0.665993	0.0011848	0.00148455
DNAJC9-AS1	0.624336	0.565301	-0.143303	0.00167113	0.00204494
LINC00271	0.38346	0.35329	-0.118226	0.000197003	0.000271204
AC092652.2	0.167509	0.167141	-0.0031758	3.01755e-06	5.00137e-06
AC007695.1	0.213151	0.20708	-0.0416894	5.9668e-05	8.68558e-05
MCPH1-AS1	0.697698	0.545672	-0.354569	9.55653e-09	1.9997e-08
AC005154.4	1.6939	1.19587	-0.502293	1.03855e-06	1.78494e-06
AL050343.2	1.12507	0.701663	-0.681161	9.78148e-17	3.99371e-16
AP001107.9	1.77005	2.2544	0.348955	0.00270296	0.00319531
AC000120.1	0.699623	0.586636	-0.254111	1.35098e-08	2.77151e-08
AC016394.2	5.35368	7.56668	0.499129	2.126e-05	3.27108e-05
AL021707.6	3.75643	5.22186	0.475199	0.0107478	0.0117134
AC087289.2	0.510425	0.692529	0.440176	0.00333008	0.00389284
ASH1L-IT1	0.0748027	0.40753	2.44575	9.11998e-07	1.57715e-06
RSF1-IT1	0.130737	0.350722	1.42366	0.00509291	0.0057761
AC009299.2	0.326656	0.219991	-0.570329	2.35475e-06	3.94185e-06
Z99289.1	1.44757	0.449597	-1.68693	2.02709e-33	3.77038e-32
MRPL20-AS1	18.2735	26.5588	0.539437	9.40417e-15	3.22594e-14
AC053513.2	2.75268	1.58456	-0.796757	1.50971e-15	5.51802e-15
AC091057.2	0.350773	0.184422	-0.927525	1.063e-16	4.27757e-16
AC007285.1	0.384663	0.877147	1.18922	9.33907e-13	2.68619e-12
AC097534.1	2.45494	1.21584	-1.01374	4.34528e-29	5.05139e-28
AC024145.1	3.03709	1.84889	-0.716029	1.09792e-14	3.73561e-14
AC022973.5	0.697667	1.09549	0.650967	0.000129856	0.000182365
AC009133.1	0.365518	0.807862	1.14417	1.2764e-19	6.84835e-19
AC008073.2	0.289981	0.186964	-0.633202	1.88189e-13	5.62552e-13
AC012073.1	1.07323	2.97955	1.47314	1.82979e-33	3.48077e-32
CARNMT1-AS1	0.677012	0.561022	-0.271125	0.00261522	0.0031098
AC007750.1	0.131803	0.329658	1.32259	4.02986e-15	1.42923e-14
AC107027.3	4.93943	3.59942	-0.45658	3.14363e-14	1.02382e-13
LINC00894	1.37172	1.28157	-0.0980804	0.000443689	0.000586678
DENND6A-AS1	0.759492	0.494112	-0.620196	3.43108e-22	2.41329e-21
AL451085.2	0.2934	0.488971	0.73688	0.000252154	0.000342619
AC036103.1	0.692078	0.634927	-0.124343	0.000685777	0.000891298
MIR4453HG	6.12085	4.7167	-0.375955	1.50656e-05	2.34822e-05
ZRANB2-AS2	0.255046	0.252797	-0.012779	1.47367e-05	2.30124e-05
AC074029.3	1.12953	0.867846	-0.380214	7.99559e-05	0.000114791
AL049780.1	1.04408	0.7694	-0.440426	1.02206e-07	1.94866e-07
AC079089.1	0.0623664	0.206603	1.72802	3.36141e-08	6.6988e-08
AL359715.1	1.51312	0.977412	-0.630488	6.90587e-17	2.84739e-16
AC069437.1	0.107004	0.444224	2.05362	0.00564575	0.00636002
AC023906.5	1.15936	0.840996	-0.46316	5.80434e-09	1.23305e-08
AC009120.2	4.54914	2.99272	-0.604136	4.45384e-14	1.42285e-13
MKNK1-AS1	0.468106	0.367966	-0.347263	5.9795e-08	1.17485e-07
AL161725.1	0.562265	0.405707	-0.470811	1.00603e-11	2.66428e-11
AC122129.1	3.09463	1.72966	-0.839281	3.14968e-16	1.20378e-15
SDCBP2-AS1	2.06395	1.61134	-0.357147	1.04802e-17	4.74158e-17
AC107909.2	0.114174	0.308357	1.43337	0.000946794	0.00120071
AC093157.2	0.752669	1.00325	0.414593	0.000353429	0.000472556
AC012464.1	1.10862	0.725913	-0.610892	5.99634e-14	1.85201e-13
AL157786.1	0.761765	0.395487	-0.945714	6.35226e-32	1.04252e-30
LINC02795	0.291096	0.640674	1.1381	6.47894e-07	1.14407e-06
FAM198B-AS1	6.81828	5.77419	-0.23979	9.31268e-06	1.48754e-05
AC110769.2	0.296958	0.471993	0.668504	2.30969e-05	3.54068e-05
AC093627.5	3.13626	2.76037	-0.184184	0.00100108	0.00126572
AP006621.4	0.349743	0.877637	1.32733	2.94997e-09	6.43002e-09
USP46-DT	10.4493	8.63548	-0.275057	2.78807e-09	6.10895e-09
AL021368.1	0.287044	0.1976	-0.538693	0.000215604	0.000296322
ATP1A1-AS1	2.32062	1.70168	-0.447547	4.47762e-14	1.42501e-13
AC016571.1	0.0545726	0.131166	1.26515	5.00259e-07	8.9661e-07
KIF9-AS1	0.629894	0.771863	0.293236	0.0230521	0.0240881
AC027601.2	1.29548	0.505051	-1.35898	1.87192e-39	6.46123e-38
AC114939.1	1.05428	0.860385	-0.293205	7.71309e-06	1.24151e-05
AL513320.1	1.34548	1.72557	0.358953	0.00171602	0.00209681
DHDDS-AS1	1.06126	0.905288	-0.229326	2.83117e-07	5.1515e-07
AC013549.1	0.164714	0.131634	-0.323434	1.62073e-05	2.51214e-05
KLF7-IT1	1.45885	1.18835	-0.29587	1.43218e-11	3.66586e-11
AC018557.3	0.704027	0.666919	-0.0781196	0.00539803	0.00610562
LINC01534	1.95592	1.74063	-0.168237	0.000249964	0.000340749
AC005606.2	0.381386	0.680121	0.834541	1.51509e-10	3.64404e-10
AL807757.2	0.258847	0.500288	0.95066	0.00628885	0.00704654
AC012557.1	2.92304	2.26465	-0.368182	6.28189e-15	2.18172e-14
AC002553.2	4.02506	2.91289	-0.466558	3.17596e-09	6.86893e-09
AL079343.1	0.619481	0.462846	-0.420528	7.19055e-26	6.68721e-25
AP001885.3	0.403672	0.357378	-0.175733	0.00567829	0.00638808
AC116025.1	0.203877	0.179599	-0.182921	0.00144996	0.00179264
LMNTD2-AS1	0.561914	1.63885	1.54426	2.69722e-09	5.94098e-09
AP000907.2	1.0824	0.631167	-0.778136	3.75232e-10	8.67594e-10
AC018647.3	0.239442	0.125106	-0.936525	1.6929e-17	7.49712e-17
AL441992.1	8.41971	13.4638	0.677248	3.40439e-11	8.53136e-11
AC002064.1	0.821441	0.681764	-0.268883	2.55419e-05	3.87293e-05
BX004807.1	0.040369	0.119607	1.56698	0.00204216	0.00247007
AL132989.1	6.94105	5.02464	-0.466133	1.34174e-08	2.75931e-08
Z97832.2	1.3024	1.23499	-0.0766743	0.0183829	0.0194519
AC011477.2	10.7181	13.1945	0.299893	0.00288185	0.00339256
PCBP1-AS1	2.87811	2.47882	-0.215471	1.11905e-08	2.32417e-08
CHROMR	4.12049	3.57763	-0.203814	7.98489e-06	1.28279e-05
AC083806.2	0.11187	0.265982	1.24951	0.00141112	0.0017472
ZNF30-AS1	0.972957	0.773956	-0.330123	5.64512e-06	9.19253e-06
AC027097.2	1.18646	1.05304	-0.172106	7.9697e-12	2.1449e-11
AC011465.1	0.499645	1.28999	1.36838	1.46792e-07	2.77974e-07
SEPSECS-AS1	1.63397	1.55049	-0.075657	0.00389905	0.00448284
RTCA-AS1	1.72952	1.13207	-0.611412	1.43816e-14	4.87343e-14
AC022893.3	0.778803	0.368048	-1.08136	5.91469e-20	3.23568e-19
BCDIN3D-AS1	0.594432	0.589447	-0.0121492	0.00954508	0.0104708
AC008906.1	2.62834	1.86426	-0.495547	4.86285e-13	1.43317e-12
AC004253.1	2.57169	2.31217	-0.153467	0.00155456	0.00190508
RFX3-AS1	2.51008	1.76742	-0.50609	1.55724e-11	3.96173e-11
LINC02656	0.97125	0.798553	-0.282455	1.05608e-10	2.5696e-10
ALOX12-AS1	1.72029	1.29087	-0.414314	4.92294e-13	1.44579e-12
FARP1-AS1	0.147081	0.29388	0.998613	0.00197358	0.00239404
ZBED3-AS1	0.73025	0.346554	-1.07531	3.05976e-36	7.31719e-35
AC005757.1	0.137078	0.357823	1.38425	0.00673344	0.00749453
AC138956.2	2.88328	2.45934	-0.22944	0.0193025	0.0203479
AC007347.1	0.769367	0.728109	-0.0795179	2.2104e-07	4.10223e-07
GLYCTK-AS1	0.242273	0.239492	-0.0166533	0.000791816	0.00101917
AC124862.1	0.076008	0.148967	0.970768	0.0416235	0.0420759
AC019080.1	0.887645	0.504038	-0.816452	5.66254e-31	8.03313e-30
LINC02080	0.125145	0.182784	0.546535	0.0156186	0.0166109
METTL14-DT	0.223945	0.203648	-0.137066	0.0388428	0.0394078
AL132656.2	1.27646	0.849928	-0.586736	2.87543e-19	1.49487e-18
AP001029.2	0.487322	0.376144	-0.373592	2.44714e-07	4.49515e-07
AP003419.3	1.43895	4.05767	1.49563	4.94353e-14	1.54971e-13
ENTPD1-AS1	0.25105	0.241029	-0.0587629	1.38816e-06	2.36637e-06
MFF-DT	0.379427	0.296419	-0.356183	7.57044e-12	2.05063e-11
AL928654.1	3.08639	4.77941	0.630911	1.40961e-06	2.39806e-06
AL359715.2	1.8712	0.891967	-1.0689	8.19949e-28	8.79869e-27
AC125807.2	4.33863	3.86801	-0.165648	9.49067e-08	1.81363e-07
AL096828.1	0.156222	0.34067	1.12478	0.00408224	0.0046742
ATP1B3-AS1	2.74586	1.60338	-0.77614	1.02912e-11	2.70022e-11
AC012213.3	0.44885	1.08676	1.27573	2.09346e-27	2.19028e-26
HDAC4-AS1	3.07396	2.38099	-0.368533	7.71339e-07	1.35348e-06
LANCL1-AS1	0.81346	0.52555	-0.630244	2.38833e-18	1.16223e-17
PRKCZ-AS1	4.76835	3.73381	-0.352842	6.48619e-05	9.39263e-05
AL451123.1	0.554687	0.329746	-0.750317	2.38829e-30	3.17302e-29
ZRANB2-AS1	0.658238	0.408307	-0.688956	1.34208e-17	6.03934e-17
CRNDE	13.4171	16.7095	0.31659	0.00232648	0.00280182
AL049780.2	1.08613	0.793978	-0.452027	2.54782e-07	4.65616e-07
AC018752.1	6.00705	3.68034	-0.70682	5.26313e-15	1.85094e-14
AC090607.1	1.18606	0.597146	-0.990023	2.08975e-16	8.25057e-16
AC018926.1	1.28097	1.03767	-0.303893	7.58399e-05	0.000109069
AP000866.6	1.11181	0.853048	-0.382205	6.20391e-09	1.3146e-08
AC006435.2	4.91644	3.46066	-0.506568	3.94489e-07	7.08556e-07
CERNA1	0.955864	0.548762	-0.800625	3.91959e-20	2.17265e-19
AC234772.1	0.465826	0.277875	-0.745357	3.01659e-27	3.11714e-26
AC005740.3	0.679199	0.615859	-0.141233	8.9929e-06	1.44197e-05
SEMA6A-AS1	1.7676	0.882285	-1.00247	5.56308e-25	4.85031e-24
AC092794.1	3.98894	2.32056	-0.781534	1.57449e-20	9.15171e-20
AL512283.1	0.0907044	0.247105	1.44588	0.00096246	0.00121873
AC091057.1	0.82336	2.59711	1.65731	6.54513e-36	1.48062e-34
HECW2-AS1	3.58373	2.46851	-0.537819	0.000129447	0.000182096
AL161452.1	0.135544	0.231142	0.770017	7.24941e-07	1.27474e-06
STPG3-AS1	0.465106	1.01328	1.1234	6.09117e-05	8.85123e-05
AF131216.1	0.200198	0.175888	-0.186768	2.96018e-10	6.94025e-10
AC087276.1	2.8613	1.82971	-0.645051	6.57991e-16	2.4808e-15
AC012467.2	6.02565	7.0276	0.221917	0.0217455	0.0227797
AC073912.2	0.445055	0.356739	-0.319114	0.000350145	0.000468915
A2M-AS1	3.61458	1.50883	-1.26039	2.21392e-49	1.85305e-47
AC098869.2	0.557734	1.09341	0.97119	1.44245e-06	2.44895e-06
AC015849.3	7.1558	6.71348	-0.0920522	0.00885218	0.00977476
AC079921.1	0.543288	0.535826	-0.0199541	3.66682e-05	5.48059e-05
AC004908.3	2.12171	1.38055	-0.619984	4.2167e-09	9.07295e-09
AC010913.1	0.120984	0.324553	1.42363	1.27291e-19	6.84835e-19
CCDC18-AS1	9.74846	5.85722	-0.734958	2.55806e-14	8.42952e-14
AL390719.2	4.75678	9.0994	0.935786	2.61104e-10	6.19106e-10
MIR99AHG	1.63771	0.521774	-1.65018	4.67217e-58	1.30354e-55
AL021368.2	2.39927	0.874946	-1.45533	4.50896e-41	1.64087e-39
AC024267.4	0.248042	0.488646	0.978207	0.0329914	0.0337165
AL390195.2	2.39702	1.58046	-0.600899	4.65909e-18	2.19082e-17
LINC00909	7.70448	7.11406	-0.115023	0.0162888	0.0173017
AC104564.5	0.376556	0.337717	-0.15705	2.75674e-09	6.05614e-09
TTN-AS1	0.426172	0.283662	-0.58726	5.72734e-17	2.38497e-16
MTOR-AS1	0.29183	0.197882	-0.56049	5.20942e-30	6.70813e-29
AL592148.3	2.3675	1.81713	-0.3817	8.07147e-13	2.32959e-12
LINC01504	1.35678	0.786101	-0.787403	4.80361e-14	1.51722e-13
AL357078.2	0.855396	0.491628	-0.799025	6.77843e-31	9.3009e-30
LINC02863	0.0908018	0.254926	1.48929	0.0232012	0.024196
AC114980.1	0.96619	0.719819	-0.424673	5.70719e-17	2.38497e-16
AC008147.2	0.817587	0.435782	-0.907764	1.32545e-23	1.02722e-22
AC002550.2	3.13133	3.83947	0.294129	0.00918908	0.0101334
AL512506.1	0.820566	0.628182	-0.385438	0.00391601	0.00449616
AC025449.2	0.22855	0.182008	-0.328512	3.10471e-12	8.60477e-12
AC010761.3	2.95468	2.30774	-0.356523	1.7587e-07	3.29314e-07
ZNF236-DT	2.9099	3.49183	0.263014	0.0346202	0.035338
AC027097.1	1.61488	2.11189	0.387107	0.000284547	0.000384139
LINC01197	0.83755	0.226007	-1.88981	4.63577e-53	5.54305e-51
AC010226.1	2.07494	0.800006	-1.37498	4.59612e-54	6.41159e-52
AC097500.1	0.913473	0.630976	-0.533776	3.18863e-10	7.41357e-10
AC024075.3	10.9343	5.56708	-0.973866	6.6934e-30	8.36176e-29
LINC01402	3.27074	0.828719	-1.98066	7.87161e-43	3.1374e-41
AC002128.2	0.902827	1.28007	0.503698	0.0310856	0.0319248
AC117490.2	0.528245	0.420563	-0.328887	6.45753e-06	1.04747e-05
NIPBL-DT	8.28718	7.3321	-0.176655	2.55376e-05	3.87293e-05
AC018462.1	0.562907	0.469334	-0.262283	8.39683e-12	2.25261e-11
AP001453.2	0.537525	1.21797	1.18008	7.5691e-22	5.06827e-21
AC006116.9	0.654459	0.441328	-0.568452	1.98497e-10	4.74693e-10
AC108463.3	0.28954	0.547353	0.91871	3.65121e-05	5.46702e-05
AC011477.1	10.6154	6.99991	-0.600748	3.75744e-21	2.27897e-20
FO680682.1	0.165525	0.482747	1.54422	3.35296e-07	6.04833e-07
AL109627.1	8.83996	11.2748	0.350985	5.89743e-05	8.61676e-05
AC245060.5	2.48247	1.63275	-0.604475	8.25275e-07	1.44208e-06
AL049840.4	3.27995	2.03858	-0.686109	3.02281e-21	1.88665e-20
AL139041.1	0.596591	0.511142	-0.223019	0.00122711	0.00153526
AC002064.2	4.80221	3.13824	-0.613741	1.44378e-16	5.78205e-16
AC002553.1	3.57001	3.14894	-0.181059	0.0001616	0.000224311
AC012557.2	0.619027	0.55371	-0.160871	0.000465601	0.000613714
AL133243.1	0.161033	0.381297	1.24356	2.63829e-05	3.99321e-05
AC130651.1	0.233255	0.506642	1.11906	2.2369e-05	3.43539e-05
AC010931.1	0.543889	0.323376	-0.750101	2.0759e-21	1.32636e-20
AC139887.4	1.8695	1.75794	-0.0887631	5.3247e-05	7.86027e-05
AL596202.1	1.37928	1.08485	-0.346417	8.6917e-07	1.50933e-06
AL645504.1	0.281244	0.270347	-0.0570134	6.04972e-11	1.4893e-10
AC027514.1	0.0581044	0.22584	1.95858	0.0205348	0.0215384
AC008629.1	0.202199	0.105868	-0.933508	2.81031e-20	1.57868e-19
H1-10-AS1	2.86954	2.82135	-0.0244311	0.000266012	0.000360278
AL139022.2	1.49219	0.959032	-0.637777	4.31886e-18	2.05391e-17
AC079075.1	1.23251	0.597981	-1.04343	2.19122e-16	8.61058e-16
AC020978.3	1.26648	0.964051	-0.393642	1.01244e-11	2.66481e-11
Z99127.3	0.220237	0.397213	0.850853	2.64535e-10	6.25468e-10
AL137009.1	1.35884	0.677418	-1.00425	1.95133e-27	2.06742e-26
GMDS-DT	1.23679	0.998733	-0.308431	1.04159e-11	2.72442e-11
Z97192.3	0.126596	0.123206	-0.0391678	4.14175e-09	8.93465e-09
AL732509.1	1.71313	0.765233	-1.16267	1.31415e-48	8.46112e-47
AC096586.2	3.28725	2.55175	-0.365392	1.08725e-07	2.06824e-07
AL355297.3	0.506067	0.267881	-0.917738	2.85339e-22	2.04127e-21
AC138956.1	1.06809	0.955969	-0.160001	0.0261716	0.0271782
LINC00663	2.66218	1.81345	-0.553872	7.21809e-19	3.66154e-18
AC012063.1	0.871396	0.501171	-0.798028	2.52355e-33	4.59177e-32
AC083900.1	0.457368	0.278983	-0.713177	2.5854e-16	1.00184e-15
FAM66C	1.94139	1.25131	-0.633656	1.60579e-17	7.14919e-17
AC021086.1	0.0809788	0.153548	0.923076	0.000638565	0.00083382
AC079142.1	0.915454	0.756921	-0.274345	5.81805e-05	8.52839e-05
AC008906.2	0.235352	0.21713	-0.116263	0.000251618	0.000342445
AC104596.1	1.89838	1.14355	-0.73125	1.09652e-23	8.57746e-23
LINC00339	1.15913	1.03698	-0.160655	0.0111481	0.0121339
AL683813.1	2.34386	1.91117	-0.294435	1.69758e-07	3.19297e-07
AC090948.1	2.66143	1.88886	-0.494684	4.23849e-21	2.53442e-20
AC092143.3	0.419754	1.03677	1.30448	9.61959e-13	2.74798e-12
AC131971.1	0.312928	0.880608	1.49267	0.0357614	0.0364584
AP001178.2	0.852361	0.739591	-0.204737	0.0102185	0.0111802
AC004223.2	0.186574	0.401276	1.10484	0.00213961	0.00258048
AC072022.1	0.342709	0.295879	-0.211976	2.10986e-07	3.92435e-07
NPTN-IT1	3.17178	1.82001	-0.801344	5.42456e-17	2.29311e-16
C1QTNF1-AS1	0.307986	0.139248	-1.14521	1.5401e-31	2.38715e-30
SNHG14	2.13626	1.19724	-0.835383	3.91324e-24	3.1494e-23
AC018797.3	1.74221	1.64518	-0.0826677	1.68048e-08	3.43902e-08
AC131571.1	0.0281575	0.108177	1.9418	6.48464e-06	1.04983e-05
DLEU2L	0.48325	0.357948	-0.433018	2.8659e-09	6.26307e-09
CFLAR-AS1	0.622812	0.478061	-0.381601	2.35137e-25	2.11624e-24
AL355488.1	4.81686	6.05231	0.329393	0.0401328	0.0406672
AC025043.1	0.382601	0.268474	-0.511059	6.33425e-07	1.12088e-06
AC097376.3	2.28814	2.04592	-0.161426	0.00111921	0.00140869
PPP1R12A-AS1	1.94919	0.982693	-0.988061	6.60101e-29	7.56856e-28
AL109614.1	2.42438	1.87424	-0.371309	1.14194e-08	2.36586e-08
NFYC-AS1	1.83516	1.63403	-0.167464	0.045571	0.0458049
AC006213.5	3.32291	2.62868	-0.338108	4.61093e-05	6.85496e-05
AL139274.2	0.433933	0.269834	-0.6854	1.32178e-18	6.54634e-18
AL451064.1	0.84004	0.52824	-0.669264	3.58733e-16	1.36481e-15
AC136475.2	7.39392	6.43071	-0.201362	1.37822e-05	2.15621e-05
AL096701.3	0.543933	0.501002	-0.118613	0.02001	0.0210142
AC098484.4	1.92247	1.63692	-0.231981	0.000901737	0.0011453
AL513548.4	0.589711	0.469965	-0.327454	0.0274085	0.0283571
TTC3-AS1	0.164625	0.458464	1.47763	3.25992e-08	6.51206e-08
C21orf62-AS1	0.753367	0.42212	-0.835698	3.76993e-29	4.44427e-28
UBL7-AS1	2.50521	2.23494	-0.164696	0.000142272	0.000198801
AC007362.1	0.247779	0.204174	-0.279252	4.53675e-14	1.43836e-13
TFAP2A-AS2	1.02241	2.45526	1.2639	3.04299e-21	1.88665e-20
AC008083.2	0.198673	0.198304	-0.00267806	0.00239389	0.00287886
AC016727.1	2.94388	2.61539	-0.170694	2.44897e-07	4.49515e-07
LINC01772	1.88645	1.32394	-0.510834	3.02545e-12	8.41298e-12
AC115989.1	0.338628	0.257558	-0.394806	2.8925e-08	5.80581e-08
ODF2-AS1	0.416644	0.622127	0.578392	0.0288426	0.0297306
AC006141.1	0.0406425	0.179136	2.14	0.0447676	0.0451194
AC005332.2	1.10476	0.550321	-1.00539	1.008e-21	6.64326e-21
AC091982.1	1.7495	1.31775	-0.408867	7.41637e-12	2.01542e-11
AL356019.2	1.91153	1.11874	-0.77286	1.07445e-22	7.75271e-22
AC020978.7	0.363735	0.230559	-0.657756	2.45971e-21	1.55968e-20
RERE-AS1	0.866106	0.687879	-0.33239	1.90554e-26	1.85458e-25
MANEA-DT	1.06048	0.713592	-0.571541	2.99232e-14	9.82183e-14
AL390208.1	1.01695	0.472477	-1.10594	2.91396e-22	2.06693e-21
AC087071.2	0.779685	1.20724	0.630752	6.4135e-05	9.30346e-05
LINC00863	2.57556	2.3637	-0.123838	0.0114843	0.0124673
AL590226.1	1.52507	0.499797	-1.60946	4.96498e-42	1.88895e-40
AC067750.1	1.66952	0.881756	-0.920982	1.20895e-44	5.95229e-43
AL392023.2	0.289733	0.263143	-0.138877	1.91855e-12	5.42509e-12
AL049840.6	4.03067	2.4318	-0.728993	5.69327e-22	3.8742e-21
AC010623.1	0.628709	0.212329	-1.56609	1.31058e-31	2.06972e-30
LINC02649	0.925114	0.678947	-0.446332	7.24663e-17	2.97325e-16
AC119800.1	0.403281	0.3073	-0.392138	1.3052e-08	2.69515e-08
AP001542.3	5.62835	4.55031	-0.306747	6.84838e-18	3.1495e-17
AC034139.1	3.41184	0.985145	-1.79214	8.24598e-45	4.31368e-43
PABPC4-AS1	0.592977	0.564809	-0.0702132	0.0133313	0.0143607
AL590434.1	0.893316	0.120002	-2.89612	3.17733e-37	8.31072e-36
WDFY3-AS2	2.64974	1.08906	-1.28276	1.82156e-52	1.69405e-50
AC010422.4	0.417219	0.74287	0.832302	0.00132585	0.00164406
AP006621.3	8.15458	7.72039	-0.0789383	0.00200422	0.00242768
AC109361.2	0.544252	1.40958	1.37292	0.000293786	0.000395972
FTX	4.55967	3.21654	-0.503419	3.33081e-20	1.85859e-19
AC063965.2	1.22072	1.06477	-0.19719	8.78372e-12	2.34887e-11
AC008026.3	0.0697177	0.203591	1.54607	0.00367525	0.00425594
AC025175.2	0.308507	0.230565	-0.420131	6.02687e-15	2.10187e-14
AC015922.2	50.3394	31.2661	-0.687088	5.84812e-23	4.29375e-22
AC010300.1	0.600611	1.13194	0.914297	0.00562697	0.0063474
AC084871.1	0.414335	0.413387	-0.00330287	7.10366e-15	2.45693e-14
AL133445.2	0.788868	0.765043	-0.0442436	1.55203e-05	2.41459e-05
AC099535.2	0.294894	0.287356	-0.0373573	1.00905e-11	2.66428e-11
AC079907.1	0.785278	1.09576	0.480662	0.00172354	0.00210292
AC022400.4	2.05629	1.87415	-0.133805	0.0127899	0.0137953
AC010186.3	5.59748	7.43104	0.408787	0.000451872	0.000596557
ZNF346-IT1	1.11642	1.01594	-0.136061	1.32086e-05	2.07422e-05
AL391684.1	1.10144	0.84448	-0.383259	8.97916e-05	0.000128471
AC020558.2	3.13327	1.95065	-0.683714	5.59399e-17	2.35285e-16
AC012181.1	1.21017	1.11295	-0.120819	0.00261433	0.0031098
SBF2-AS1	2.61424	1.94743	-0.424825	6.55896e-16	2.4808e-15
AL133370.1	12.7499	11.1869	-0.188674	6.03871e-11	1.4893e-10
AC112503.2	1.00587	0.830133	-0.277023	9.79889e-07	1.68759e-06
AL355613.1	0.24219	0.191845	-0.336203	4.82618e-12	1.3201e-11
AC087500.1	1.78349	1.56008	-0.193083	0.0024061	0.00288939
AC109587.1	1.98995	0.84191	-1.24099	3.86656e-49	2.9421e-47
AL139317.5	0.163816	0.151445	-0.113286	1.43319e-12	4.06636e-12
AC018809.2	4.12465	3.20516	-0.363877	5.65344e-18	2.61433e-17
HCG25	0.560632	0.706606	0.333853	0.00342365	0.00399665
AC092910.3	1.5565	2.44472	0.651366	1.588e-13	4.79841e-13
AC093797.1	1.71709	1.09901	-0.643752	7.94473e-11	1.95007e-10
AL035448.1	0.70255	0.662981	-0.0836314	1.8708e-07	3.49523e-07
AC104472.5	0.0724743	0.282377	1.96208	9.1845e-05	0.000131185
AC109460.2	2.06238	2.49808	0.276509	0.0433082	0.0437261
AP003392.1	5.53473	3.65407	-0.59901	2.01051e-10	4.7943e-10
AC092042.4	0.365119	0.346161	-0.0769247	0.00508231	0.0057719
AC005034.5	4.1442	2.85696	-0.536614	1.86311e-14	6.1882e-14
Z83843.1	6.83427	5.31853	-0.36176	7.4959e-13	2.1785e-12
AC090510.2	1.55785	0.944303	-0.722237	2.11868e-20	1.20635e-19
AC114730.3	0.988326	0.842191	-0.230839	0.0120891	0.0130731
LINC01473	0.65944	0.635739	-0.0528074	1.55799e-06	2.63443e-06
AC098851.1	1.78649	1.66225	-0.10399	1.02466e-05	1.62741e-05
AL031846.2	2.21659	1.07032	-1.05031	1.36863e-24	1.14554e-23
AC022272.1	1.11196	0.783201	-0.505648	2.97541e-12	8.3014e-12
AC097448.1	25.5699	19.7377	-0.373491	1.55999e-18	7.63576e-18
AC016588.2	0.255963	0.173603	-0.560142	9.57584e-13	2.74486e-12
AC026725.1	0.0305221	0.121939	1.99823	0.00148446	0.0018272
PPP3CB-AS1	2.8546	1.82848	-0.642644	3.08417e-23	2.28447e-22
CRYZL2P-SEC16B	0.167058	0.113947	-0.551988	2.74067e-15	9.80315e-15
AC009950.1	0.369169	0.324534	-0.185913	9.82603e-05	0.000139871
DLEU2	0.614112	1.1764	0.937809	1.28678e-15	4.74466e-15
AC145285.6	0.745041	1.00691	0.434551	0.00116213	0.00146051
AL358075.1	0.244776	0.900115	1.87865	3.37226e-18	1.61291e-17
AC025040.1	0.224254	0.0957335	-1.22804	5.87568e-30	7.45143e-29
AL136985.2	0.576949	0.819004	0.505427	0.0117835	0.0127756
AL157369.1	0.175255	0.167433	-0.0658713	0.00695925	0.00772532
AP005131.1	0.197918	0.947999	2.25999	0.0187141	0.0197525
AC011815.1	1.85095	1.59983	-0.210353	0.000221401	0.000303791
AF178030.1	0.439219	5.83124	3.73079	3.28869e-07	5.94521e-07
MIRLET7A1HG	2.94649	2.70088	-0.125568	0.00207368	0.00250457
AC021205.3	1.09642	0.67181	-0.706675	8.53983e-19	4.28014e-18
AP001020.3	0.280741	0.212242	-0.403527	4.35279e-13	1.28738e-12
AC025918.1	0.569125	0.544336	-0.0642479	0.001077	0.0013576
MUC20-OT1	3.52838	2.97494	-0.246141	0.000118857	0.00016833
AC106028.2	0.438728	0.408601	-0.102635	0.0232131	0.024196
AC004884.2	0.252114	0.865309	1.77914	2.42694e-05	3.70685e-05
DLEU1	0.493477	0.683332	0.469604	3.69417e-06	6.09866e-06
AL442067.2	0.57669	0.503582	-0.195569	0.000125092	0.000176564
AL360169.2	0.0706027	0.289098	2.03376	0.00382253	0.00441304
AC245060.2	3.01825	1.93496	-0.641412	8.70315e-05	0.000124735
AC112496.1	0.520563	0.748449	0.523831	0.0271967	0.0282077
COX10-AS1	3.10225	2.90786	-0.0933581	0.011457	0.0124539
PSMA3-AS1	20.3644	16.4661	-0.306555	2.58129e-07	4.70705e-07
AC011346.1	0.199252	0.14841	-0.42501	8.91395e-14	2.71308e-13
AC108471.3	0.337055	0.335515	-0.00660723	5.0708e-17	2.15445e-16
LINC00265	2.15303	2.69801	0.325526	0.0068411	0.00760425
AL020997.2	1.24052	0.769547	-0.688867	9.33776e-18	4.24767e-17
AC021087.3	0.595394	0.806308	0.437487	0.000264008	0.000358143
AC099845.1	0.320718	0.0783381	-2.03352	7.58602e-26	6.97747e-25
AC004148.1	5.63132	4.98026	-0.177252	0.00089771	0.00114192
FLJ46284	0.282643	0.272056	-0.0550811	5.36584e-05	7.90706e-05
AC008537.2	4.89366	4.22722	-0.211205	1.30733e-08	2.69515e-08
AL354892.3	1.4135	1.13595	-0.315362	9.74799e-06	1.55411e-05
NNT-AS1	7.55513	7.02808	-0.104326	6.96992e-05	0.000100583
MORF4L2-AS1	1.27323	0.953542	-0.417129	0.000861779	0.00109788
AC004837.4	0.505442	0.751055	0.571374	0.00145536	0.00179666
AL049840.3	1.43857	1.03327	-0.477413	3.34592e-10	7.75771e-10
AC012409.1	0.20498	0.114929	-0.834732	1.09518e-26	1.11788e-25
AL589743.3	0.155109	0.128356	-0.273131	2.18948e-08	4.43727e-08
AC138150.1	1.41055	0.922321	-0.612919	5.16949e-14	1.6145e-13
AL355075.2	3.03847	2.07995	-0.546794	4.35022e-06	7.11158e-06
AC068282.1	0.0403363	0.332235	3.04205	0.00669319	0.00745966
AC104964.2	0.145859	0.108339	-0.429019	2.11495e-31	3.16109e-30
AC105036.3	0.389796	0.3081	-0.33932	2.87726e-07	5.22401e-07
AC009163.7	2.12178	1.03553	-1.03491	4.73161e-39	1.41441e-37
AC017071.1	0.354765	0.334084	-0.0866564	4.80798e-08	9.49122e-08
AC087854.1	1.28132	0.784559	-0.707675	2.06069e-32	3.51999e-31
AC073896.2	0.521817	0.436993	-0.255932	1.15655e-05	1.82993e-05
AC005519.1	1.77141	0.921024	-0.943584	1.30442e-20	7.63494e-20
LINC02188	8.85638	4.30944	-1.03922	8.74484e-25	7.39336e-24
AP000350.6	0.889095	0.5614	-0.663307	1.07295e-09	2.44039e-09
ERCC8-AS1	0.261573	0.338639	0.372534	0.0388273	0.0394078
PRICKLE2-AS2	0.306372	0.252291	-0.280195	2.23683e-11	5.65628e-11
AC026979.4	1.35338	0.820718	-0.72161	4.4528e-24	3.54952e-23
GUSBP11	1.56539	0.94033	-0.735287	2.45745e-17	1.0769e-16
XPC-AS1	1.99262	0.969347	-1.03958	2.63633e-33	4.69491e-32
CSRP3-AS1	0.0693938	0.162738	1.22967	5.8265e-11	1.44712e-10
LINC01311	1.19031	1.62467	0.448807	0.00406918	0.00466562
AC009228.1	0.174555	0.128205	-0.445226	1.5213e-21	9.87078e-21
AL008730.1	0.322479	0.289024	-0.158017	3.18662e-12	8.80264e-12
AC034102.8	0.612658	0.569013	-0.106622	0.0125888	0.0135959
AP002490.1	0.467462	0.454293	-0.0412261	0.00252153	0.00301503
AC060780.1	4.54339	3.58891	-0.340221	1.05412e-06	1.80798e-06
LINC00641	12.3922	4.81365	-1.36422	6.85555e-47	4.09864e-45
AC092802.2	1.0081	0.833776	-0.273905	7.02696e-05	0.000101232
AC108134.1	1.52207	2.42938	0.674557	1.2287e-05	1.94042e-05
AC139795.2	5.10471	4.72038	-0.112925	0.0272628	0.0282413
AC093535.1	1.62325	0.424411	-1.93536	6.40306e-31	8.93227e-30
AC073476.2	0.157992	0.108651	-0.540153	2.20146e-08	4.45077e-08
AL450384.1	1.0189	0.971737	-0.0683689	0.000240424	0.000328279
AL158071.4	0.864396	0.495948	-0.801504	1.16783e-15	4.32511e-15
AL450344.3	0.728	0.284383	-1.3561	1.044e-29	1.26642e-28
AL353801.1	0.395235	0.386536	-0.0321102	0.00058209	0.000762215
IQCH-AS1	3.24089	2.74068	-0.241856	1.70829e-05	2.64296e-05
AC131568.1	0.0912841	0.616915	2.75664	2.51265e-06	4.19779e-06
AC009113.1	8.97707	4.68051	-0.939579	1.8303e-38	5.28264e-37
AL135978.1	0.19002	0.170643	-0.15517	8.1871e-09	1.72176e-08
AC114763.1	1.09959	1.8745	0.769536	5.41804e-09	1.15982e-08
AC123768.2	0.392656	0.170631	-1.20238	4.23917e-21	2.53442e-20
AC007036.2	0.588498	0.546776	-0.106089	4.06484e-12	1.11917e-11
AC007686.3	1.84899	0.967888	-0.933827	1.70474e-33	3.31829e-32
AL136221.1	0.856156	1.49633	0.80548	0.00117226	0.00147103
AL445309.1	1.95883	0.929662	-1.07522	2.53123e-39	8.1486e-38
LINC-PINT	1.56918	1.45158	-0.112391	1.98301e-15	7.21642e-15
AC084876.1	0.23139	0.314766	0.443952	0.0120443	0.0130415
SUCLG2-AS1	1.5065	1.0264	-0.553611	8.79223e-16	3.27071e-15
AC022150.4	3.59536	5.33378	0.569022	0.00550353	0.00621654
AC015871.3	9.01756	6.96825	-0.371941	3.11583e-07	5.64492e-07
AL157400.3	0.205752	0.182645	-0.171866	0.00085914	0.00109619
AL357568.1	0.0606487	0.416133	2.7785	5.90923e-05	8.61676e-05
ALKBH3-AS1	0.638119	0.534431	-0.255824	5.0906e-08	1.00255e-07
AP001350.1	0.211443	0.182576	-0.211777	0.00473315	0.00538999
AL136169.1	2.90651	1.92401	-0.595171	1.89203e-17	8.3349e-17
AL162385.2	1.11782	0.595575	-0.908336	1.16992e-18	5.82869e-18
AC008124.1	8.69494	7.21702	-0.268773	6.52843e-08	1.27373e-07
AL713852.1	0.740813	0.483864	-0.614507	2.96076e-09	6.43677e-09
AC010285.3	0.176538	0.322819	0.870745	0.00245807	0.00294757
KIZ-AS1	0.150565	0.127297	-0.242191	2.60151e-17	1.12822e-16
AC011816.2	0.502355	0.342298	-0.553453	3.12385e-10	7.28318e-10
AC078852.1	0.144148	0.354292	1.29739	0.0447959	0.0451194
Z68871.1	2.58561	2.5537	-0.017914	0.0473715	0.047485
AC007780.1	0.491373	0.789565	0.684239	0.0313048	0.0321104
AP4B1-AS1	0.548291	0.469732	-0.223105	0.00266984	0.00316076
MALINC1	2.1301	1.62504	-0.390444	1.06802e-11	2.78484e-11
C2orf27A	2.19221	4.39987	1.00508	8.72258e-07	1.51155e-06
AL021918.4	0.121448	0.198196	0.706591	0.00920165	0.0101339
AL031770.1	0.129583	0.541845	2.064	0.000394418	0.000523182
SNHG22	0.44223	0.395441	-0.161334	1.48133e-07	2.79881e-07
AL353804.1	4.96658	4.06697	-0.288298	1.73278e-14	5.80135e-14
EBLN3P	25.5975	30.5948	0.257284	0.00419243	0.00478726
AL360181.2	5.63793	4.74485	-0.248801	0.00085578	0.00109357
PAXIP1-AS2	6.21489	3.66012	-0.763839	5.89803e-26	5.5468e-25
FMR1-IT1	2.34829	1.79712	-0.385923	0.00125461	0.00156733
AC008269.1	0.475381	0.468115	-0.0222211	0.00193145	0.00234975
AC040162.3	0.220855	0.154841	-0.512314	2.04717e-09	4.5815e-09
AC004825.2	5.65757	2.42686	-1.22109	6.45924e-49	4.50532e-47
ZKSCAN7-AS1	1.84282	1.46337	-0.332617	6.75295e-06	1.09116e-05
UBA6-AS1	2.23314	2.77549	0.313665	9.88679e-06	1.57324e-05
AL390719.3	0.416051	0.983643	1.24137	2.29228e-15	8.26999e-15
AC092828.1	0.0637354	0.24597	1.94831	0.00308466	0.00361605
AC026803.3	0.469357	0.773699	0.721088	0.00572052	0.00642695
AC105339.2	0.118237	0.222678	0.913277	1.28631e-11	3.33325e-11
AC006566.2	1.08735	0.0672014	-4.01619	1.0919e-54	1.82785e-52
AL122035.1	3.22991	2.05062	-0.655435	5.15761e-19	2.64842e-18
ALG13-AS1	3.54754	3.07854	-0.204571	0.000372751	0.000496013
TMEM9B-AS1	4.64506	3.30487	-0.491104	3.86948e-08	7.69301e-08
AC021092.1	0.183606	0.272731	0.570862	2.51634e-05	3.83179e-05
AC009318.1	1.6435	1.11548	-0.559099	3.07305e-09	6.66359e-09
AC022382.2	1.29618	0.883962	-0.552206	1.4788e-11	3.77364e-11
CHASERR	20.9258	18.5019	-0.177603	0.000128574	0.000181172
AP000866.1	1.47142	0.873476	-0.752373	4.9461e-22	3.42139e-21
FAM111A-DT	6.78918	8.09481	0.253761	0.00411952	0.00471044
AC005014.4	0.570306	0.470689	-0.276962	3.16699e-05	4.75049e-05
AC092111.2	0.40699	0.241424	-0.753425	3.79878e-14	1.22291e-13
AC008569.2	0.424693	0.605001	0.510517	0.00106633	0.00134618
CDKN2B-AS1	0.0888354	0.361024	2.02289	2.43053e-36	5.98338e-35
AC093864.1	0.315973	0.267927	-0.237964	0.00149771	0.0018408
AL359715.3	3.38485	2.66843	-0.343101	2.03555e-11	5.16289e-11
AC006299.1	0.165998	0.269166	0.697327	5.59909e-05	8.22182e-05
AL451080.1	0.539719	0.257054	-1.07014	7.76635e-12	2.09692e-11
AC245014.3	0.268496	0.740927	1.46443	5.13795e-07	9.18902e-07
AC097478.2	0.260032	0.119554	-1.12103	3.84671e-17	1.65113e-16
GAS5-AS1	5.8578	5.72329	-0.0335154	0.00362283	0.0042057
AC127024.3	0.213343	0.617816	1.534	0.000284427	0.000384139
AL109946.1	0.0402779	0.126249	1.64821	0.0237069	0.0246799
MIR17HG	1.23526	0.868729	-0.507842	3.27867e-11	8.2658e-11
AC107398.2	0.473064	0.3252	-0.540708	1.7685e-10	4.24137e-10
UGDH-AS1	3.20177	2.5819	-0.310438	5.99932e-08	1.17598e-07
AC100830.2	2.60225	1.987	-0.389166	6.07808e-08	1.18863e-07
AL137847.1	0.231077	0.354017	0.615446	0.00388697	0.00447509
AC068189.2	0.158081	0.427565	1.43549	8.54483e-09	1.79249e-08
AC023302.2	0.0190673	0.151158	2.98689	4.59034e-18	2.17068e-17
AC095055.1	2.90472	1.84228	-0.656909	4.48068e-21	2.65981e-20
MIR302CHG	0.197821	0.144091	-0.45722	0.000155559	0.000216284
AL158163.1	1.75193	1.42196	-0.301064	7.07692e-10	1.62284e-09
AC127540.1	0.180301	0.177003	-0.0266338	0.000135567	0.000190066
SUGT1P4-STRA6LP	1.17861	0.71416	-0.722766	1.8895e-20	1.08323e-19
AL078600.1	0.509622	0.358522	-0.507367	4.46221e-19	2.30548e-18
AL022157.1	1.47051	1.32572	-0.149534	0.000567212	0.0007453
AC073475.1	0.226332	0.152459	-0.570019	5.14742e-18	2.40692e-17
AC019080.3	0.758529	0.486813	-0.639836	1.07803e-14	3.68289e-14
AC092896.1	0.411416	0.364897	-0.173107	0.0183229	0.019413
RUSC1-AS1	2.90661	4.33946	0.578181	4.46535e-06	7.28557e-06
AC084824.3	2.21316	1.44884	-0.611209	7.70542e-15	2.65409e-14
AC108449.2	17.2442	10.1342	-0.766881	1.48845e-18	7.32842e-18
AC007216.4	1.34446	1.18542	-0.181631	0.00355723	0.00413528
AC015971.1	0.705488	0.478998	-0.5586	9.62812e-10	2.20184e-09
AC063944.1	0.283938	0.142982	-0.989739	5.25242e-25	4.62766e-24
RAD51-AS1	13.7512	8.56875	-0.682399	1.90931e-13	5.68716e-13
AC025180.1	0.289968	0.122818	-1.23937	1.05127e-28	1.17322e-27
AC012676.3	1.01116	0.888035	-0.187328	0.014254	0.0152957
AL139353.2	0.470109	0.410838	-0.194426	1.91639e-05	2.95945e-05
AC091588.3	0.388265	0.248024	-0.646563	5.77881e-09	1.23075e-08
BDNF-AS	1.22392	0.890811	-0.458316	1.65216e-13	4.97432e-13
AL049552.1	3.65659	3.05709	-0.258338	0.00036718	0.000490135
HYMAI	0.232904	0.104954	-1.14998	2.18373e-38	6.09262e-37
CYP2U1-AS1	0.583927	0.154158	-1.92138	2.01397e-59	8.42847e-57
AC087521.1	0.842191	0.315199	-1.41788	1.05939e-16	4.27757e-16
AC068792.1	1.37907	0.973667	-0.502194	3.70148e-13	1.09863e-12
AC007384.1	0.894973	0.70906	-0.335936	4.23542e-08	8.40058e-08
AL139407.1	3.27981	1.82781	-0.843497	2.70106e-18	1.2993e-17
AC068205.2	0.91945	1.28537	0.483337	2.53252e-06	4.22256e-06
AC010331.1	0.299481	1.12465	1.90894	1.40001e-28	1.54185e-27
AC103760.1	1.49778	3.44242	1.20059	1.93996e-09	4.3649e-09
FAM13A-AS1	1.54388	0.787009	-0.972109	9.9678e-30	1.22692e-28
AC008115.3	3.41966	7.63111	1.15804	1.32333e-11	3.41859e-11
ZNF197-AS1	1.20983	0.818329	-0.564055	1.24752e-11	3.24278e-11
AL450992.2	0.101708	0.21798	1.09976	0.0286088	0.0295455
AL023882.1	1.72554	1.56249	-0.143198	0.000725466	0.000938508
AC068193.1	0.375219	0.352331	-0.090799	8.10592e-07	1.41938e-06
AL391840.3	1.76433	0.878779	-1.00555	4.16872e-31	6.12143e-30
AL078581.2	5.29391	3.58095	-0.563992	8.17675e-16	3.05533e-15
AP002907.1	1.35729	1.91152	0.493989	0.0101265	0.0110941
AL049840.5	32.6684	26.5265	-0.30046	2.78439e-12	7.82057e-12
AL031670.1	2.69497	2.2318	-0.272062	1.98662e-06	3.34568e-06
AP005136.4	0.475212	0.277104	-0.778142	2.01059e-15	7.28513e-15
AL157392.3	3.73537	2.29887	-0.700326	3.2207e-24	2.61721e-23
AL031667.3	0.939866	1.39437	0.56909	0.000149292	0.000208262
AL360270.2	0.254851	0.54207	1.08882	2.80065e-16	1.08025e-15
LGALSL-DT	0.27678	0.211991	-0.384733	2.28136e-12	6.42929e-12
AC023300.2	0.176749	0.113127	-0.643751	7.10192e-08	1.3824e-07
AP000224.1	0.294143	0.0973364	-1.59547	4.64197e-35	1.02245e-33
LINC01376	1.40571	1.05863	-0.409104	2.99024e-15	1.06504e-14
AC008610.1	3.62499	6.44662	0.830567	4.85342e-09	1.04162e-08
KANSL1L-AS1	1.45719	1.00529	-0.535572	2.85691e-12	7.99743e-12
AC040904.1	0.160651	0.467914	1.54231	2.73287e-05	4.1289e-05
PLCG1-AS1	0.572111	0.485292	-0.237443	2.25255e-09	5.01432e-09
NORAD	353.702	346.407	-0.0300661	0.025797	0.0268225
AC007566.1	2.02341	1.21467	-0.736215	7.35182e-25	6.34378e-24
AL031600.1	1.70745	2.72458	0.674194	0.00370724	0.00428585
AC073655.1	0.429073	0.30618	-0.486841	2.18382e-06	3.66304e-06
AC024270.4	0.425353	0.36691	-0.213233	5.55762e-07	9.9184e-07
AL035530.2	0.675912	0.462135	-0.548521	9.16385e-22	6.08741e-21
AL109936.9	2.07493	1.96233	-0.0804933	1.6163e-06	2.72751e-06
AL161457.2	0.527814	0.29681	-0.830489	5.27183e-26	5.01423e-25
AC091607.2	0.499565	0.220404	-1.18052	2.07892e-26	2.00007e-25
AL354977.1	0.484243	0.381072	-0.34567	2.66213e-08	5.36917e-08
AC092574.1	1.98836	1.90399	-0.0625564	0.0298404	0.0306836
AC084782.3	1.54092	1.1984	-0.36268	0.000642236	0.000837307
AL354733.2	0.205663	0.186003	-0.144955	0.000367748	0.000490135
AC132192.1	0.4563	0.640571	0.489376	0.00923443	0.0101567
AC025034.1	2.06851	1.22852	-0.751672	1.403e-11	3.60217e-11
AC009065.4	1.69431	3.00318	0.825795	7.57793e-14	2.32334e-13
AC012313.3	0.629629	0.777521	0.304379	0.0286277	0.0295455
AC006059.1	2.80946	1.90891	-0.557546	4.27441e-15	1.50957e-14
PRKCQ-AS1	1.77065	1.02106	-0.794211	2.42799e-19	1.27014e-18
AC005070.3	1.65547	1.30701	-0.340968	2.77873e-20	1.57148e-19
ECI2-DT	0.548993	0.357287	-0.619704	2.33608e-16	9.1369e-16
AC008543.1	0.733222	0.478393	-0.616053	4.70599e-24	3.71595e-23
AC009159.2	0.525444	0.172023	-1.61094	3.73525e-21	2.27897e-20
LINC02664	0.116821	0.10406	-0.166885	1.48647e-07	2.80219e-07
AL512791.1	6.44199	3.23952	-0.991728	2.41553e-23	1.82144e-22
AC004908.1	4.20805	2.66478	-0.659136	1.35017e-11	3.47722e-11
AL035658.1	0.269565	0.259696	-0.0538064	0.0139282	0.0149652
AL080317.2	0.772588	0.656423	-0.235073	1.35697e-10	3.28261e-10
FBXO30-DT	3.28473	2.1361	-0.620797	1.74752e-20	1.00874e-19
AC106795.5	0.13627	0.432933	1.66768	7.98546e-09	1.68784e-08
AC090772.1	0.478276	0.796062	0.735038	0.0155319	0.0165397
AC084198.2	4.23059	2.94136	-0.524373	1.78637e-13	5.3591e-13
AL137847.2	0.756055	0.694088	-0.123372	0.000295271	0.000397334
SMC5-AS1	1.19432	1.06886	-0.160106	0.00367628	0.00425594
AL158163.2	1.26466	0.870488	-0.538853	5.63885e-15	1.97478e-14
RAP2C-AS1	2.57908	1.99411	-0.371109	9.63317e-12	2.55967e-11
AC010245.2	3.41517	2.29281	-0.574836	1.87322e-19	9.92335e-19
AC018926.3	2.43238	1.84746	-0.396828	1.51516e-09	3.42754e-09
AL353743.2	0.312135	0.130906	-1.25363	7.98006e-31	1.07731e-29
AC023906.4	0.251337	0.120768	-1.05738	5.52492e-14	1.71272e-13
AC004241.4	0.275665	0.197718	-0.479477	2.91473e-10	6.85288e-10
AC253536.3	4.18496	2.79389	-0.582942	6.18658e-07	1.09707e-06
CELF2-AS1	0.584401	0.339137	-0.78509	7.21639e-21	4.2536e-20
AC004492.1	3.83642	2.86488	-0.421283	5.50899e-09	1.17628e-08
AC091057.3	0.185024	0.140503	-0.397109	0.000468697	0.000616823
SPIN4-AS1	0.425893	0.276175	-0.624908	3.09035e-06	5.11191e-06
GARS1-DT	2.99856	2.76508	-0.116947	3.68458e-05	5.49731e-05
AC090186.1	1.16064	0.746663	-0.636397	1.45256e-17	6.50158e-17
AC007406.4	12.1933	10.4278	-0.225656	9.02896e-06	1.44498e-05
AC009120.3	3.90086	2.67747	-0.542923	1.81236e-08	3.69086e-08
AL121655.1	2.5206	1.77364	-0.507055	3.73065e-14	1.20562e-13
AC090589.3	4.01416	3.54486	-0.179367	0.0012666	0.00157759
AL513190.1	0.915048	0.886783	-0.0452652	0.00262747	0.00311942
N4BP2L2-IT2	2.01761	1.53252	-0.396736	3.0311e-14	9.91027e-14
AC090510.4	0.164668	0.14152	-0.218556	0.000237132	0.000324313
ZBTB20-AS4	0.643127	0.559806	-0.200177	2.87674e-10	6.78262e-10
DUBR	3.23034	2.59749	-0.314566	2.28153e-09	5.06537e-09
AC023590.1	0.0924195	0.391225	2.08173	3.29235e-11	8.27537e-11
AC010976.1	0.698717	0.663137	-0.0754003	1.99209e-06	3.34816e-06
AC079781.5	0.911619	0.721456	-0.337519	1.2895e-05	2.03259e-05
EIF3J-DT	11.6611	8.10398	-0.525001	1.39083e-13	4.21785e-13
CKMT2-AS1	4.14943	2.69969	-0.620118	3.38833e-21	2.08532e-20
AC026368.1	1.12957	0.838981	-0.429059	2.31672e-05	3.54496e-05
SEC24B-AS1	0.985184	0.869393	-0.180384	0.00184023	0.00224203
AC021739.3	0.241805	0.208699	-0.212422	1.63846e-09	3.69646e-09
AL159169.2	2.89211	2.06032	-0.489249	1.50033e-14	5.04327e-14
AC010201.2	2.71404	1.87821	-0.531085	8.09893e-14	2.47402e-13
AC027020.1	0.520192	0.342696	-0.602114	0.000125	0.000176564
AC008494.2	0.604913	0.514512	-0.233523	0.00038771	0.000515101
AL117339.3	0.569919	0.42608	-0.419632	6.54901e-14	2.01526e-13
AC087301.1	1.22394	1.04642	-0.226062	0.00790575	0.00874124
AL161630.1	0.336751	0.148562	-1.18062	4.88588e-31	7.05084e-30
AC025766.1	0.857471	1.14815	0.421153	0.00125985	0.00157153
MAMDC2-AS1	0.253643	0.178016	-0.510794	5.94727e-17	2.46429e-16
AC073569.3	0.842253	0.605161	-0.476935	8.43279e-19	4.25196e-18
AC007938.3	4.99233	1.8173	-1.45792	3.28796e-38	8.87749e-37
AC087521.2	0.267602	0.230795	-0.213474	6.10101e-10	1.40676e-09
AL139147.1	0.344831	0.647355	0.908669	0.00011824	0.000167741
AC018529.2	0.437151	0.386358	-0.178195	1.85067e-08	3.75973e-08
LINC00200	0.0229885	0.124065	2.43211	0.0221433	0.0231674
AC100778.3	0.112061	0.156758	0.484259	0.0289961	0.029852
AKT3-IT1	0.290363	0.256068	-0.18133	2.89531e-21	1.82209e-20
AC092171.4	0.7178	1.9062	1.40904	1.74214e-26	1.7155e-25
OIP5-AS1	41.5168	33.0479	-0.329139	5.11315e-12	1.39404e-11
PBX1-AS1	0.0452487	0.526896	3.54157	0.000150038	0.000208954
MYB-AS1	0.465972	1.12102	1.2665	1.32423e-05	2.07561e-05
RPL34-DT	0.264808	0.220696	-0.262889	2.4146e-07	4.45158e-07
MAST4-AS1	2.31945	1.8049	-0.361862	3.23841e-17	1.39719e-16
AC067852.3	1.75796	0.896158	-0.97208	1.46952e-19	7.83433e-19
AC234775.2	3.19701	1.81767	-0.814633	7.22821e-20	3.92858e-19
AC012409.4	0.327281	0.178215	-0.87691	5.67019e-11	1.41248e-10
AC007336.1	0.644166	0.231014	-1.47945	6.74882e-32	1.0863e-30
EIF1B-AS1	0.592818	0.330561	-0.842671	3.55803e-43	1.48903e-41
AC103703.1	0.091769	0.250295	1.44755	0.00132385	0.00164401
GSTCD-AS1	0.264601	0.587788	1.15148	2.58688e-06	4.30461e-06
AC018647.2	11.7172	11.5659	-0.0187555	0.0492957	0.0492957
AL157838.1	1.07443	2.86903	1.41699	7.6742e-18	3.51e-17
LINC02718	0.442346	0.317852	-0.476818	7.24247e-08	1.40323e-07
AC025287.3	2.46339	2.01418	-0.290449	0.000170172	0.000235428
AC012615.6	1.60047	1.44232	-0.150109	0.00355266	0.00413528
AC022893.2	0.280477	0.216063	-0.37643	2.00389e-23	1.52478e-22
AC116366.1	2.15705	1.77911	-0.277902	3.16402e-08	6.3356e-08
AL355001.2	6.45388	8.53042	0.40245	0.00270666	0.00319531
AP001793.1	0.76693	0.721876	-0.0873447	0.0460438	0.0462094
TRAF3IP2-AS1	2.33193	1.30086	-0.84206	1.6276e-43	7.16999e-42
AC021851.1	1.1588	0.949652	-0.287157	0.00295318	0.00346677
AC012254.3	0.637618	0.375352	-0.764447	9.99626e-17	4.06159e-16
AC003681.1	0.281654	0.244574	-0.203653	1.47128e-14	4.96556e-14
AL121890.3	0.242047	0.10603	-1.19082	4.14847e-12	1.13845e-11
AL031320.2	0.545815	0.330314	-0.724573	2.32728e-15	8.36025e-15
MAGI2-AS3	9.58954	2.24775	-2.09298	9.55329e-62	7.9961e-59
TMEM161B-AS1	1.65781	1.25045	-0.40683	1.9067e-07	3.55436e-07
AP003071.4	3.1766	0.711193	-2.15917	7.61472e-53	7.9669e-51
AC011477.3	0.664165	0.325094	-1.03068	7.16935e-19	3.65899e-18
C1orf220	0.588046	1.3319	1.17948	4.93312e-14	1.54971e-13
AC024075.1	16.4284	7.84734	-1.06591	1.23937e-26	1.24982e-25
AC008731.1	1.29982	1.11496	-0.221327	7.44531e-06	1.20072e-05
TH2LCRR	0.601421	0.573481	-0.0686294	6.69313e-05	9.67555e-05
AL133255.1	0.276593	0.399772	0.531412	0.00932084	0.0102382
AL513327.1	1.51197	1.45527	-0.0551465	5.90785e-05	8.61676e-05
