# Supplementary material for: Construction of a prognostic model based on palmitoylation-related lncRNAs for assessing drug benefits in breast cancer
Source: Front Immunol. 2025 Oct 27;16:1656593. doi: 10.3389/fimmu.2025.1656593 (PMC12597904; doi:10.3389/fimmu.2025.1656593)
Supplement: Supplementary file 8 [file Table3.xlsx]

## Sheet: Supplementary Table.3
Table.S3 Correlation analysis of palmitoylation-related genes and lncRNAs
Palmitoylation	lncRNA	cor	pvalue
ZDHHC17	AL138921.2	0.421424	2.34e-49
ZDHHC17	TAPT1-AS1	0.493111	1.47e-69
ZDHHC21	TAPT1-AS1	0.406668	9.08e-46
ZDHHC21	AC005546.1	0.414629	1.11e-47
ZDHHC21	AL020997.3	0.531565	1.51e-82
ZDHHC17	AC023510.2	0.404383	3.15e-45
ZDHHC21	AC073487.1	0.431107	8.2e-52
ABHD17A	AC093620.1	0.464104	8.44e-61
ZDHHC17	AC108010.1	0.488189	5.18e-68
ZDHHC21	AC108010.1	0.464926	4.89e-61
ZDHHC17	ADNP-AS1	0.448094	2.57e-56
ZDHHC21	ADNP-AS1	0.466948	1.27e-61
ZDHHC17	AL354696.2	0.429244	2.47e-51
ZDHHC21	AL354696.2	0.454086	5.75e-58
ZDHHC17	AC008937.3	0.476542	1.88e-64
ZDHHC21	AC008937.3	0.518351	6.79e-78
ZDHHC21	AL157392.4	0.407525	5.68e-46
ZDHHC17	LAMC1-AS1	0.426123	1.54e-50
ZDHHC21	LAMC1-AS1	0.494869	4.08e-70
ZDHHC21	AP005136.3	0.466956	1.26e-61
ZDHHC17	AC007619.1	0.449341	1.17e-56
ZDHHC21	AC007619.1	0.539011	2.92e-85
ZDHHC21	AC013403.2	0.445744	1.12e-55
ZDHHC17	AL049840.2	0.437678	1.59e-53
ZDHHC21	AL049840.2	0.485999	2.48e-67
ZDHHC17	AL137003.1	0.451744	2.56e-57
ZDHHC21	AL137003.1	0.401996	1.14e-44
ZDHHC17	AC084824.4	0.581996	2.44e-102
ZDHHC21	AC084824.4	0.613736	1.1e-116
ZDHHC17	LINC02035	0.500804	5.03e-72
ZDHHC21	LINC02035	0.410756	9.58e-47
ZDHHC17	AC026412.3	0.414977	9.1e-48
ZDHHC21	AC026412.3	0.41374	1.82e-47
ZDHHC21	AC100821.2	0.402537	8.53e-45
ZDHHC21	AL450998.2	0.408639	3.08e-46
ZDHHC17	AC009090.6	0.535817	4.34e-84
ZDHHC21	AC009090.6	0.54634	5.34e-88
ZDHHC17	AC004263.2	0.526832	7.41e-81
ZDHHC17	CTBP1-AS	0.419472	7.14e-49
ABHD17A	CTBP1-AS	0.407622	5.39e-46
ZDHHC21	AC061975.7	0.412695	3.26e-47
ZDHHC17	STX18-AS1	0.455851	1.85e-58
ZDHHC21	STX18-AS1	0.493176	1.41e-69
ZDHHC21	AC080162.1	0.4419	1.21e-54
ZDHHC17	ITFG1-AS1	0.408201	3.92e-46
ZDHHC21	ITFG1-AS1	0.44819	2.42e-56
ZDHHC17	ANKRD10-IT1	0.594192	1.16e-107
ZDHHC21	ANKRD10-IT1	0.588734	2.98e-105
ZDHHC17	AC009961.1	0.412071	4.62e-47
ZDHHC21	AC009961.1	0.522362	2.76e-79
ZDHHC17	FGD5-AS1	0.416649	3.55e-48
ZDHHC1	AC100810.1	0.408287	3.74e-46
ABHD17A	ARRDC1-AS1	0.494349	5.97e-70
ZDHHC17	AL391834.1	0.490612	9.05e-69
ZDHHC21	AL391834.1	0.575727	1.09e-99
ZDHHC17	AC018410.1	0.43228	4.08e-52
ZDHHC21	AC018410.1	0.532549	6.68e-83
ZDHHC17	AC022558.1	0.523105	1.52e-79
ZDHHC21	AC022558.1	0.503658	5.89e-73
ZDHHC17	SGMS1-AS1	0.434019	1.45e-52
ZDHHC17	RBM26-AS1	0.421291	2.52e-49
ZDHHC17	AC024896.1	0.543879	4.51e-87
ZDHHC21	AC024896.1	0.589275	1.73e-105
ZDHHC17	AP003170.3	0.441541	1.51e-54
ZDHHC17	AC110792.3	0.403475	5.14e-45
ZDHHC21	AC110792.3	0.512506	6.68e-76
ZDHHC21	AL158214.2	0.405118	2.11e-45
ZDHHC17	POC1B-AS1	0.503444	6.92e-73
ZDHHC21	POC1B-AS1	0.500671	5.55e-72
ZDHHC17	AL031282.2	0.458213	4.02e-59
ZDHHC21	AC010618.3	0.417123	2.71e-48
ZDHHC21	PTPRG-AS1	0.448246	2.34e-56
ZDHHC3	AC112220.2	0.43152	6.42e-52
ZDHHC17	AC112220.2	0.436278	3.71e-53
ZDHHC21	LRIG2-DT	0.422163	1.53e-49
ZDHHC17	AC000123.1	0.44899	1.46e-56
ZDHHC21	AC000123.1	0.52113	7.42e-79
ZDHHC17	AC010735.1	0.427111	8.64e-51
ZDHHC21	AC010735.1	0.403314	5.61e-45
ZDHHC20	HCG11	0.409073	2.43e-46
ZDHHC21	AC009754.1	0.445569	1.25e-55
ZDHHC17	AC005104.1	0.504271	3.7e-73
ZDHHC21	AC005104.1	0.482999	2.08e-66
ZDHHC17	AP001893.1	0.493745	9.28e-70
ZDHHC21	AP001893.1	0.530337	4.17e-82
ZDHHC21	AC096642.2	0.524976	3.35e-80
ZDHHC21	AL136115.2	0.49523	3.13e-70
ZDHHC21	GSN-AS1	0.400228	2.94e-44
ZDHHC17	AC093827.4	0.443725	3.92e-55
ZDHHC17	AL442003.1	0.432744	3.1e-52
ZDHHC21	AL442003.1	0.497847	4.54e-71
ZDHHC21	AC004076.2	0.406876	8.1e-46
ZDHHC21	SIDT1-AS1	0.445279	1.49e-55
ZDHHC17	XIST	0.475908	2.91e-64
ZDHHC21	XIST	0.465067	4.45e-61
ZDHHC21	AP001033.2	0.552219	3.03e-90
ZDHHC17	AC083798.2	0.434745	9.35e-53
ZDHHC21	AC083798.2	0.521412	5.92e-79
ZDHHC17	AC245060.6	0.429394	2.26e-51
ZDHHC21	AC245060.6	0.405932	1.36e-45
ZDHHC21	AL359922.2	0.531703	1.35e-82
ZDHHC21	VCAN-AS1	0.500286	7.4e-72
LYPLA1	OTUD6B-AS1	0.527682	3.7e-81
ZDHHC17	BET1-AS1	0.456737	1.05e-58
ZDHHC21	BET1-AS1	0.519296	3.2e-78
ZDHHC17	AC007390.1	0.459048	2.33e-59
ZDHHC21	AC007390.1	0.592504	6.52e-107
ZDHHC21	AC114956.2	0.475831	3.07e-64
ZDHHC17	MIR3936HG	0.526302	1.14e-80
ZDHHC21	MIR3936HG	0.458199	4.05e-59
ZDHHC17	AF129075.3	0.432692	3.19e-52
ZDHHC17	LINC01176	0.408311	3.69e-46
ZDHHC21	LINC01176	0.456847	9.73e-59
ZDHHC21	AP000331.1	0.414744	1.04e-47
ZDHHC17	AL355075.6	0.440123	3.59e-54
ZDHHC21	AL355075.6	0.536237	3.05e-84
ZDHHC19	EMX2OS	0.598993	8.03e-110
ZDHHC21	AC006042.3	0.414682	1.07e-47
ABHD17A	AL109811.2	0.419141	8.62e-49
ZDHHC17	AC005332.3	0.407337	6.29e-46
ZDHHC17	NUTM2A-AS1	0.525952	1.52e-80
ZDHHC21	NUTM2A-AS1	0.568435	1.12e-96
ZDHHC21	AC138932.4	0.4123	4.07e-47
ZDHHC21	AC138207.4	0.425508	2.2e-50
ZDHHC17	AC018638.7	0.40817	3.99e-46
ZDHHC21	AC018638.7	0.462371	2.65e-60
ZDHHC21	AC124319.1	0.407598	5.46e-46
ZDHHC21	AL136980.1	0.496149	1.59e-70
ZDHHC17	AC009090.3	0.458752	2.83e-59
ZDHHC21	AC009090.3	0.472254	3.55e-63
ABHD17A	AC011498.6	0.447754	3.19e-56
ZDHHC21	AP005131.3	0.420643	3.66e-49
ZDHHC21	AC053527.2	0.402203	1.02e-44
ZDHHC21	ZNF433-AS1	0.530432	3.86e-82
ZDHHC4	TRAM2-AS1	0.440704	2.52e-54
ZDHHC17	TRAM2-AS1	0.403014	6.6e-45
ZDHHC21	AC007878.1	0.478743	4.09e-65
ZDHHC17	AC037198.1	0.414686	1.07e-47
ZDHHC21	AC037198.1	0.445693	1.16e-55
ZDHHC17	AP000766.1	0.588347	4.4e-105
ZDHHC21	AP000766.1	0.594498	8.46e-108
ZDHHC17	AC008764.2	0.472944	2.22e-63
ABHD17A	SNHG10	0.433579	1.88e-52
ZDHHC17	AL049869.2	0.419166	8.5e-49
ZDHHC21	AL049869.2	0.53221	8.85e-83
ZDHHC17	PAXBP1-AS1	0.470005	1.63e-62
ZDHHC21	PAXBP1-AS1	0.471199	7.26e-63
ZDHHC1	NEBL-AS1	0.43809	1.24e-53
ABHD17A	NEBL-AS1	0.457758	5.4e-59
ZDHHC17	AC005670.3	0.552909	1.64e-90
ZDHHC21	AC005670.3	0.467416	9.29e-62
ZDHHC21	AC069549.1	0.462332	2.72e-60
ZDHHC17	NADK2-AS1	0.438923	7.48e-54
ZDHHC21	NADK2-AS1	0.56176	5.49e-94
ZDHHC17	SEC62-AS1	0.415076	8.6e-48
ZDHHC21	SEC62-AS1	0.518259	7.3e-78
ZDHHC17	AC007066.2	0.430427	1.23e-51
ZDHHC17	AC023494.1	0.487862	6.55e-68
ZDHHC21	AC023494.1	0.507727	2.67e-74
ZDHHC17	GEMIN7-AS1	0.459047	2.34e-59
ZDHHC21	GEMIN7-AS1	0.46116	5.87e-60
ZDHHC8	SNHG32	0.467946	6.51e-62
ABHD17A	SNHG32	0.541174	4.62e-86
ZDHHC21	AL158825.2	0.444332	2.69e-55
ABHD17A	LINC01342	0.41361	1.96e-47
ZDHHC1	AL590822.3	0.425133	2.74e-50
ABHD17A	AL590822.3	0.496157	1.58e-70
ZDHHC21	AC073534.2	0.412017	4.76e-47
ZDHHC17	DNAJC9-AS1	0.514848	1.07e-76
ZDHHC21	DNAJC9-AS1	0.468664	4.02e-62
ZDHHC21	AC006160.1	0.460919	6.88e-60
ZDHHC17	AC005154.4	0.471485	5.98e-63
ZDHHC21	AC005154.4	0.496814	9.74e-71
ZDHHC17	AL050343.2	0.460736	7.75e-60
ZDHHC21	AL050343.2	0.544891	1.88e-87
ZDHHC24	AP001107.9	0.479379	2.63e-65
ZDHHC21	AC000120.1	0.475632	3.52e-64
ZDHHC17	AC016394.2	0.423896	5.62e-50
ABHD17A	AL021707.6	0.477631	8.85e-65
ABHD17A	AC087289.2	0.431491	6.53e-52
ZDHHC21	SOS1-IT1	0.43709	2.27e-53
ZDHHC21	Z99289.1	0.493623	1.01e-69
ABHD17A	MRPL20-AS1	0.432212	4.25e-52
LYPLA2	MRPL20-AS1	0.468333	5.02e-62
ZDHHC17	AC053513.2	0.473452	1.57e-63
ZDHHC21	AC053513.2	0.493571	1.05e-69
ZDHHC21	AC007285.1	0.44155	1.5e-54
ZDHHC17	AC097534.1	0.436341	3.58e-53
ZDHHC21	AC024145.1	0.427727	6.02e-51
ZDHHC17	AC022973.5	0.446667	6.29e-56
ZDHHC21	AC022973.5	0.480893	9.12e-66
ABHD17A	AC009133.1	0.40313	6.2e-45
ZDHHC18	AC012073.1	0.428902	3.02e-51
ZDHHC21	AC007684.2	0.51408	1.96e-76
ZDHHC21	CARNMT1-AS1	0.489767	1.67e-68
ZDHHC17	AC107027.3	0.50161	2.75e-72
ZDHHC21	AC005034.2	0.421959	1.72e-49
ZDHHC21	LINC00894	0.425107	2.78e-50
ZDHHC21	DENND6A-AS1	0.493409	1.19e-69
ZDHHC21	AC036103.1	0.468076	5.97e-62
ZDHHC17	MIR4453HG	0.4036	4.81e-45
ZDHHC17	AC074029.3	0.525941	1.53e-80
ZDHHC21	AC074029.3	0.461528	4.61e-60
ZDHHC21	AL049780.1	0.404466	3.01e-45
ZDHHC17	AL359715.1	0.439765	4.47e-54
ZDHHC21	AL359715.1	0.503656	5.89e-73
ZDHHC21	AC023906.5	0.424977	3e-50
ZDHHC17	AC009120.2	0.510744	2.62e-75
ZDHHC21	AC009120.2	0.487912	6.32e-68
ZDHHC17	AC122129.1	0.47926	2.85e-65
ZDHHC21	AC122129.1	0.457075	8.4e-59
ZDHHC21	SDCBP2-AS1	0.425733	1.93e-50
ZDHHC21	AC093157.2	0.486069	2.36e-67
ZDHHC17	AC012464.1	0.442867	6.66e-55
ZDHHC17	AC092329.4	0.400206	2.98e-44
ZDHHC21	AC092329.4	0.54829	9.71e-89
ZDHHC21	LINC02795	0.40567	1.56e-45
ZDHHC17	FAM198B-AS1	0.428334	4.22e-51
ZDHHC21	AC012404.1	0.419567	6.76e-49
ZDHHC4	AC093627.5	0.407447	5.93e-46
ABHD17A	AP006621.4	0.402622	8.15e-45
ZDHHC3	USP46-DT	0.411765	5.47e-47
ZDHHC17	USP46-DT	0.504501	3.11e-73
ZDHHC21	USP46-DT	0.421931	1.75e-49
ZDHHC21	ATP1A1-AS1	0.406556	9.65e-46
ZDHHC21	AL138963.1	0.457615	5.92e-59
ZDHHC17	KIF9-AS1	0.452131	2.01e-57
ABHD17A	AC027601.2	0.400906	2.05e-44
ZDHHC17	AC114939.1	0.500049	8.83e-72
ZDHHC21	AC114939.1	0.53425	1.62e-83
ZDHHC8	AL513320.1	0.442811	6.89e-55
ABHD17A	AL513320.1	0.562089	4.06e-94
ZDHHC17	DHDDS-AS1	0.414837	9.84e-48
ZDHHC21	DHDDS-AS1	0.480009	1.69e-65
ZDHHC21	KLF7-IT1	0.421968	1.71e-49
ZDHHC21	AC018557.3	0.450298	6.42e-57
ZDHHC17	LINC01534	0.438919	7.49e-54
ZDHHC21	LINC01534	0.539629	1.73e-85
ABHD17A	AC005606.2	0.412676	3.3e-47
ZDHHC21	AC012557.1	0.46982	1.85e-62
ZDHHC17	AC002553.2	0.450993	4.13e-57
ZDHHC21	AC002553.2	0.566006	1.08e-95
ZDHHC21	AL133243.2	0.58249	1.5e-102
ABHD17A	LMNTD2-AS1	0.421107	2.8e-49
ZDHHC17	AP000907.2	0.428133	4.74e-51
ZDHHC21	AP000907.2	0.426981	9.32e-51
ZDHHC12	AL441992.1	0.405517	1.7e-45
ZDHHC21	AC002064.1	0.422868	1.02e-49
ZDHHC17	AL132989.1	0.573059	1.41e-98
ZDHHC21	AL132989.1	0.523457	1.14e-79
ZDHHC17	Z97832.2	0.413301	2.33e-47
ZDHHC21	Z97832.2	0.40382	4.27e-45
ZDHHC17	AC011477.2	0.449252	1.24e-56
ZDHHC17	PCBP1-AS1	0.424223	4.65e-50
ZDHHC17	CHROMR	0.506264	8.16e-74
ZDHHC21	CHROMR	0.524185	6.35e-80
ZDHHC17	ZNF30-AS1	0.420077	5.05e-49
ZDHHC21	AC027097.2	0.415244	7.83e-48
ZDHHC21	AC011465.1	0.437604	1.67e-53
ZDHHC17	SEPSECS-AS1	0.476929	1.44e-64
ZDHHC21	SEPSECS-AS1	0.560168	2.36e-93
ZDHHC17	RTCA-AS1	0.432156	4.4e-52
ZDHHC21	RTCA-AS1	0.445137	1.63e-55
ZDHHC17	AC008906.1	0.443821	3.69e-55
ZDHHC21	AC008906.1	0.527733	3.55e-81
ZDHHC21	AC004253.1	0.440996	2.11e-54
ZDHHC21	RFX3-AS1	0.488096	5.54e-68
ZDHHC21	LINC02656	0.403415	5.31e-45
ZDHHC17	ALOX12-AS1	0.429968	1.61e-51
ZDHHC21	ALOX12-AS1	0.422295	1.42e-49
ZDHHC21	AL035071.2	0.45491	3.39e-58
ZDHHC21	AL159169.3	0.457824	5.17e-59
ZDHHC17	OPA1-AS1	0.409505	1.91e-46
ZDHHC21	OPA1-AS1	0.549423	3.59e-89
ZDHHC17	AC138956.2	0.490594	9.17e-69
ZDHHC21	AC138956.2	0.434812	8.98e-53
ZDHHC21	AC007347.1	0.477328	1.09e-64
ZDHHC17	AC019080.1	0.463442	1.31e-60
ZDHHC21	AC019080.1	0.465654	3.01e-61
ZDHHC21	AL132656.2	0.45694	9.16e-59
ZDHHC1	AP003419.3	0.405263	1.95e-45
ZDHHC17	LINC00630	0.445352	1.43e-55
ZDHHC21	LINC00630	0.508659	1.31e-74
ZDHHC4	AL928654.1	0.414563	1.15e-47
ZDHHC17	AL359715.2	0.409254	2.2e-46
ZDHHC21	AL359715.2	0.443365	4.9e-55
ZDHHC15	AC125807.2	0.402086	1.09e-44
ZDHHC21	ATP1B3-AS1	0.473176	1.89e-63
ZDHHC21	AC012213.3	0.473573	1.44e-63
ABHD17A	HDAC4-AS1	0.510662	2.79e-75
ZDHHC17	LANCL1-AS1	0.463503	1.26e-60
ZDHHC21	LANCL1-AS1	0.561623	6.23e-94
ZDHHC8	PRKCZ-AS1	0.406573	9.56e-46
ABHD17A	PRKCZ-AS1	0.443302	5.09e-55
ZDHHC17	CRNDE	0.52329	1.31e-79
ZDHHC21	CRNDE	0.51254	6.51e-76
ZDHHC17	AL049780.2	0.448359	2.18e-56
ZDHHC21	AL049780.2	0.55047	1.43e-89
ZDHHC17	AC018752.1	0.459088	2.27e-59
ZDHHC21	AC018752.1	0.469422	2.42e-62
ZDHHC17	AC090607.1	0.506362	7.57e-74
ZDHHC21	AC090607.1	0.516717	2.47e-77
ZDHHC17	AC018926.1	0.419357	7.62e-49
ZDHHC21	AC018926.1	0.522542	2.39e-79
ZDHHC17	AP000866.6	0.400751	2.23e-44
ZDHHC21	AP000866.6	0.5115	1.46e-75
ZDHHC21	AC005899.5	0.454387	4.74e-58
ZDHHC17	AC006435.2	0.429722	1.86e-51
ZDHHC17	CERNA1	0.446496	7e-56
ZDHHC21	CERNA1	0.459529	1.71e-59
ZDHHC21	AC005740.3	0.460235	1.08e-59
ZDHHC21	SEMA6A-AS1	0.478789	3.96e-65
ZDHHC17	AC092794.1	0.516539	2.84e-77
ZDHHC21	AC092794.1	0.540349	9.35e-86
ZDHHC13	AC091057.1	0.417279	2.48e-48
ZDHHC19	HECW2-AS1	0.628265	8.17e-124
ABHD17A	STPG3-AS1	0.426527	1.22e-50
ZDHHC21	AC087276.1	0.490068	1.34e-68
ZDHHC17	AC012467.2	0.436162	3.98e-53
ZDHHC17	A2M-AS1	0.421153	2.73e-49
ZDHHC21	A2M-AS1	0.419396	7.45e-49
ZDHHC17	AC098869.2	0.402004	1.14e-44
ZDHHC21	AC098869.2	0.485851	2.75e-67
ZDHHC21	AC073140.1	0.418953	9.6e-49
ZDHHC17	AC015849.3	0.548983	5.29e-89
ZDHHC21	AC015849.3	0.490903	7.33e-69
ZDHHC17	AC079921.1	0.440309	3.21e-54
ZDHHC21	AC079921.1	0.579491	2.84e-101
ZDHHC17	AC004908.3	0.423326	7.81e-50
ZDHHC21	AC004908.3	0.469746	1.94e-62
ZDHHC17	CCDC18-AS1	0.518046	8.64e-78
ZDHHC21	CCDC18-AS1	0.471965	4.32e-63
ZDHHC21	AC012404.2	0.448213	2.39e-56
ABHD17A	AL390719.2	0.525318	2.54e-80
ZDHHC21	AL590723.1	0.50219	1.78e-72
ZDHHC21	MIR99AHG	0.477039	1.33e-64
ZDHHC17	AL021368.2	0.575179	1.85e-99
ZDHHC21	AL021368.2	0.55302	1.49e-90
ZDHHC17	AL390195.2	0.425575	2.12e-50
ZDHHC21	AL390195.2	0.436986	2.42e-53
ZDHHC17	LINC00909	0.409812	1.61e-46
ZDHHC21	AL592148.3	0.470467	1.19e-62
ZDHHC21	LINC01504	0.443093	5.79e-55
ZDHHC21	AL357078.2	0.405444	1.77e-45
ZDHHC17	AC114980.1	0.490744	8.23e-69
ZDHHC21	AC114980.1	0.529553	7.97e-82
ZDHHC21	AC002550.2	0.455742	1.99e-58
ZDHHC17	AL512506.1	0.411425	6.61e-47
ZDHHC21	AL512506.1	0.554316	4.67e-91
ZDHHC17	AC010761.3	0.519025	3.97e-78
ZDHHC21	AC010761.3	0.538848	3.36e-85
ZDHHC1	ZNF236-DT	0.411637	5.88e-47
ZDHHC21	AC027097.1	0.504213	3.87e-73
ZDHHC17	AC010226.1	0.479158	3.06e-65
ZDHHC21	AC010226.1	0.409719	1.7e-46
ZDHHC21	AC097500.1	0.525663	1.92e-80
ZDHHC17	ERVK13-1	0.463049	1.69e-60
ZDHHC21	ERVK13-1	0.468925	3.38e-62
ZDHHC17	AC024075.3	0.475042	5.28e-64
ZDHHC21	AC024075.3	0.469202	2.8e-62
ZDHHC17	LINC01402	0.403031	6.54e-45
ZDHHC21	AC002128.2	0.430112	1.48e-51
ZDHHC17	NIPBL-DT	0.459602	1.63e-59
ABHD17A	AP001453.2	0.427363	7.46e-51
ZDHHC21	AC108463.3	0.402283	9.78e-45
ZDHHC17	AC011477.1	0.56941	4.47e-97
ZDHHC21	AC011477.1	0.56407	6.53e-95
ZDHHC4	AL109627.1	0.43997	3.95e-54
ZDHHC17	AC245060.5	0.570618	1.43e-97
ZDHHC21	AC245060.5	0.458507	3.32e-59
ZDHHC17	AL049840.4	0.468342	4.99e-62
ZDHHC21	AL139041.1	0.404632	2.75e-45
ZDHHC21	AC002064.2	0.429525	2.09e-51
ZDHHC17	AC002553.1	0.421797	1.88e-49
ZDHHC21	AC002553.1	0.42037	4.27e-49
ZDHHC21	AC012557.2	0.491788	3.86e-69
ABHD17A	LINC01023	0.487253	1.01e-67
ZDHHC17	AC139887.4	0.409332	2.1e-46
ZDHHC21	AC139887.4	0.501253	3.59e-72
ZDHHC17	AL596202.1	0.433912	1.54e-52
ZDHHC21	AL596202.1	0.486041	2.41e-67
ZDHHC22	LINC02306	0.487232	1.03e-67
ABHD17A	H1-10-AS1	0.41178	5.43e-47
ZDHHC21	AL139022.2	0.471292	6.82e-63
ZDHHC21	AC079075.1	0.41854	1.21e-48
ZDHHC21	AC020978.3	0.49318	1.4e-69
ZDHHC21	AL137009.1	0.42098	3.01e-49
ZDHHC17	GMDS-DT	0.413443	2.15e-47
ZDHHC21	GMDS-DT	0.480594	1.12e-65
ZDHHC17	AL732509.1	0.485477	3.59e-67
ZDHHC21	AL732509.1	0.446692	6.19e-56
ZDHHC17	AC096586.2	0.59601	1.78e-108
ZDHHC21	AC096586.2	0.638061	7.71e-129
ZDHHC17	AC138956.1	0.458728	2.87e-59
ZDHHC21	AC138956.1	0.474107	1e-63
ZDHHC1	LINC00663	0.455524	2.29e-58
ZDHHC17	LINC00663	0.411742	5.54e-47
ZDHHC17	FAM66C	0.450357	6.18e-57
ZDHHC17	AC079142.1	0.488545	4.01e-68
ZDHHC21	AC079142.1	0.496425	1.3e-70
ZDHHC17	AC104596.1	0.421039	2.91e-49
ZDHHC21	AC104596.1	0.420373	4.27e-49
ZDHHC17	LINC00339	0.501974	2.09e-72
ZDHHC21	LINC00339	0.476917	1.45e-64
ZDHHC17	AL683813.1	0.472787	2.47e-63
ZDHHC21	AL683813.1	0.455039	3.12e-58
ZDHHC21	AC090948.1	0.402817	7.33e-45
ABHD17A	AC092143.3	0.42462	3.69e-50
ZDHHC21	AC131971.1	0.500817	4.98e-72
ZDHHC17	AP001178.2	0.418664	1.13e-48
ZDHHC21	AP001178.2	0.565829	1.28e-95
ZDHHC17	NPTN-IT1	0.452662	1.43e-57
ZDHHC21	NPTN-IT1	0.482831	2.34e-66
ZDHHC17	SNHG14	0.487281	9.93e-68
ZDHHC21	SNHG14	0.465851	2.64e-61
ZDHHC21	AC018797.3	0.544367	2.96e-87
ZDHHC21	AL355488.1	0.45051	5.61e-57
ZDHHC17	AC097376.3	0.472499	3e-63
ZDHHC21	AC097376.3	0.570484	1.62e-97
ZDHHC17	PPP1R12A-AS1	0.431327	7.2e-52
ZDHHC21	AL109614.1	0.456708	1.07e-58
ZDHHC21	AC009032.1	0.534348	1.49e-83
ZDHHC17	NFYC-AS1	0.405098	2.14e-45
ZDHHC17	AC006213.5	0.445715	1.14e-55
ZDHHC21	AC006213.5	0.442338	9.23e-55
ZDHHC21	AL451064.1	0.497741	4.91e-71
ABHD17A	AC136475.2	0.43531	6.66e-53
ZDHHC17	AL096701.3	0.453453	8.63e-58
ZDHHC21	AL096701.3	0.544067	3.84e-87
ZDHHC17	AC098484.4	0.447186	4.55e-56
ZDHHC21	AC098484.4	0.443518	4.45e-55
ZDHHC17	UBL7-AS1	0.422962	9.64e-50
ZDHHC21	AC087286.2	0.446716	6.1e-56
ZDHHC17	TFAP2A-AS2	0.401816	1.26e-44
ZDHHC21	TFAP2A-AS2	0.514122	1.9e-76
ZDHHC21	AC016727.1	0.410855	9.07e-47
ZDHHC17	LINC01772	0.498846	2.16e-71
ZDHHC21	LINC01772	0.488197	5.15e-68
ZDHHC24	AP002748.4	0.611077	2.02e-115
ZDHHC21	ODF2-AS1	0.413748	1.81e-47
ZDHHC17	AC005332.2	0.427456	7.06e-51
ZDHHC21	AC005332.2	0.433754	1.69e-52
ZDHHC17	AC091982.1	0.419414	7.38e-49
ZDHHC17	AL356019.2	0.517235	1.64e-77
ZDHHC21	AL356019.2	0.476147	2.47e-64
ZDHHC21	RERE-AS1	0.426701	1.1e-50
ZDHHC17	MANEA-DT	0.417257	2.51e-48
ZDHHC21	MANEA-DT	0.542943	1.01e-86
ZDHHC17	AL390208.1	0.428841	3.13e-51
ZDHHC21	AL390208.1	0.558985	6.93e-93
ZDHHC17	AC087071.2	0.464344	7.19e-61
ZDHHC21	AC087071.2	0.506084	9.35e-74
ZDHHC17	LINC00863	0.438859	7.77e-54
ZDHHC17	AC067750.1	0.423883	5.66e-50
ZDHHC17	AL049840.6	0.419866	5.7e-49
ZDHHC21	AL049840.6	0.565393	1.92e-95
ZDHHC21	LINC02649	0.405746	1.5e-45
ZDHHC18	AP001542.3	0.497931	4.27e-71
ZDHHC17	AC034139.1	0.414848	9.78e-48
ZDHHC21	PABPC4-AS1	0.467453	9.07e-62
ZDHHC17	WDFY3-AS2	0.498167	3.58e-71
ZDHHC21	AC010422.4	0.529873	6.12e-82
ABHD17A	AP006621.3	0.482833	2.34e-66
ZDHHC21	AC109361.2	0.414783	1.01e-47
ZDHHC17	FTX	0.459929	1.31e-59
ZDHHC21	FTX	0.560778	1.35e-93
ZDHHC21	AC063965.2	0.526456	1.01e-80
ZDHHC17	AC015922.2	0.412564	3.51e-47
ZDHHC21	AC010300.1	0.428805	3.2e-51
ZDHHC21	AL133445.2	0.520495	1.23e-78
ZDHHC17	AC079907.1	0.408398	3.52e-46
ZDHHC21	AC079907.1	0.454147	5.53e-58
ZDHHC17	AC022400.4	0.54856	7.67e-89
ZDHHC21	AC022400.4	0.510269	3.78e-75
ZDHHC17	AC010186.3	0.485046	4.88e-67
ZDHHC21	AC010186.3	0.545532	1.08e-87
ZDHHC17	ZNF346-IT1	0.402267	9.87e-45
ZDHHC21	ZNF346-IT1	0.46653	1.68e-61
ZDHHC17	AL391684.1	0.51059	2.95e-75
ZDHHC21	AL391684.1	0.524594	4.56e-80
ZDHHC21	AC099811.4	0.441778	1.3e-54
ABHD17A	AC020558.2	0.439977	3.93e-54
ZDHHC17	AC012181.1	0.424427	4.13e-50
ZDHHC21	AC012181.1	0.511817	1.14e-75
ZDHHC13	SBF2-AS1	0.408047	4.27e-46
ZDHHC14	AL133370.1	0.48358	1.38e-66
ZDHHC17	AC112503.2	0.405674	1.56e-45
ZDHHC21	AC112503.2	0.466688	1.51e-61
ZDHHC17	AC087500.1	0.409493	1.93e-46
ZDHHC17	AC109587.1	0.430593	1.11e-51
ZDHHC21	AC109587.1	0.553694	8.14e-91
ZDHHC17	AC018809.2	0.406721	8.82e-46
ZDHHC21	AC018809.2	0.426172	1.5e-50
ZDHHC17	HCG25	0.44954	1.04e-56
ZDHHC21	HCG25	0.512056	9.48e-76
ZDHHC23	AC092910.3	0.416546	3.76e-48
ZDHHC21	AC093797.1	0.41091	8.8e-47
ZDHHC21	AL035448.1	0.419434	7.29e-49
ZDHHC17	AC109460.2	0.52196	3.81e-79
ZDHHC21	AC109460.2	0.480057	1.64e-65
ZDHHC17	AP003392.1	0.424365	4.28e-50
ZDHHC17	AC005034.5	0.454861	3.5e-58
ZDHHC21	AC005034.5	0.53083	2.78e-82
ZDHHC17	Z83843.1	0.424731	3.46e-50
ZDHHC21	Z83843.1	0.558684	9.1e-93
ZDHHC21	AC090510.2	0.410286	1.24e-46
ABHD17A	AC114730.3	0.539479	1.96e-85
ZDHHC21	LINC01473	0.478468	4.95e-65
ZDHHC21	AC098851.1	0.459588	1.64e-59
ZDHHC17	AL031846.2	0.445091	1.68e-55
ZDHHC21	AC022272.1	0.409591	1.82e-46
ZDHHC17	AC097448.1	0.409311	2.13e-46
ZDHHC21	AL162430.2	0.487954	6.14e-68
ZDHHC17	PPP3CB-AS1	0.518799	4.76e-78
ZDHHC21	PPP3CB-AS1	0.467181	1.09e-61
ZDHHC21	LINC01876	0.418213	1.46e-48
ZDHHC21	DLEU2	0.5036	6.15e-73
ABHD17A	AC145285.6	0.502632	1.28e-72
ZDHHC21	AL358075.1	0.403042	6.5e-45
ZDHHC21	AL136985.2	0.455017	3.17e-58
ZDHHC21	AP005131.1	0.423268	8.08e-50
ZDHHC17	AC011815.1	0.465653	3.02e-61
ZDHHC21	AC011815.1	0.460151	1.14e-59
ZDHHC21	AF178030.1	0.472023	4.15e-63
ZDHHC21	MIRLET7A1HG	0.422688	1.13e-49
ZDHHC17	AC021205.3	0.414611	1.12e-47
ZDHHC17	AC025918.1	0.446121	8.85e-56
ZDHHC21	AC025918.1	0.50967	6e-75
ZDHHC17	MUC20-OT1	0.419363	7.6e-49
ZDHHC21	MUC20-OT1	0.464699	5.69e-61
ZDHHC21	AC004884.2	0.447947	2.82e-56
ZDHHC17	DLEU1	0.41672	3.41e-48
ZDHHC21	DLEU1	0.500004	9.13e-72
ZDHHC21	AL442067.2	0.46543	3.5e-61
ZDHHC17	AC245060.2	0.429248	2.46e-51
ZDHHC21	AC112496.1	0.407073	7.27e-46
ZDHHC17	COX10-AS1	0.52058	1.15e-78
ZDHHC21	COX10-AS1	0.482618	2.72e-66
ZDHHC17	PSMA3-AS1	0.611624	1.11e-115
ZDHHC21	PSMA3-AS1	0.518868	4.5e-78
ZDHHC17	LINC00265	0.466789	1.41e-61
ZDHHC21	AL020997.2	0.437351	1.94e-53
ZDHHC17	AC021087.3	0.445866	1.04e-55
ZDHHC21	AC021087.3	0.42817	4.64e-51
ZDHHC17	AC004148.1	0.433763	1.68e-52
ZDHHC21	AC004148.1	0.413955	1.61e-47
ZDHHC21	AC008537.2	0.402422	9.08e-45
ZDHHC17	AL354892.3	0.498385	3.05e-71
ZDHHC21	AL354892.3	0.473739	1.29e-63
ZDHHC13	NNT-AS1	0.416554	3.74e-48
ZDHHC17	MORF4L2-AS1	0.486211	2.13e-67
ZDHHC21	MORF4L2-AS1	0.492609	2.13e-69
ZDHHC17	AC004837.4	0.436626	3.01e-53
ZDHHC21	AC004837.4	0.495747	2.14e-70
ZDHHC17	AL049840.3	0.409961	1.49e-46
ZDHHC21	FAF1-AS1	0.450755	4.8e-57
ZDHHC21	SMYD3-IT1	0.449229	1.26e-56
ZDHHC17	AC138150.1	0.460011	1.25e-59
ZDHHC21	AC138150.1	0.550768	1.1e-89
ZDHHC17	AL355075.2	0.524859	3.68e-80
ZDHHC21	AL355075.2	0.54467	2.28e-87
ZDHHC21	AC008937.2	0.421577	2.14e-49
ZDHHC7	AC009163.7	0.461253	5.52e-60
ZDHHC17	AC087854.1	0.425439	2.29e-50
ZDHHC21	AC087854.1	0.482662	2.64e-66
ZDHHC17	AC005519.1	0.502244	1.71e-72
ZDHHC21	AC005519.1	0.437718	1.55e-53
ZDHHC18	LINC02188	0.428341	4.2e-51
ZDHHC21	AP000350.6	0.45265	1.44e-57
ZDHHC17	AC026979.4	0.437017	2.38e-53
ZDHHC21	AC026979.4	0.4241	4.99e-50
ZDHHC17	GUSBP11	0.440111	3.62e-54
ZDHHC17	XPC-AS1	0.500548	6.09e-72
ZDHHC21	XPC-AS1	0.447594	3.52e-56
ZDHHC8	LINC01311	0.453462	8.58e-58
ZDHHC17	AC034102.8	0.42665	1.13e-50
ZDHHC21	AC034102.8	0.469857	1.8e-62
ZDHHC17	AC060780.1	0.471354	6.54e-63
ZDHHC21	AC060780.1	0.405093	2.14e-45
ZDHHC17	LINC00641	0.492294	2.67e-69
ZDHHC21	LINC00641	0.451857	2.39e-57
ZDHHC17	AC092802.2	0.453117	1.07e-57
ZDHHC21	AC092802.2	0.535356	6.4e-84
ZDHHC21	AL138955.1	0.426051	1.61e-50
ABHD17A	AC108134.1	0.40152	1.47e-44
ZDHHC17	AC139795.2	0.479244	2.89e-65
ZDHHC21	AC093535.1	0.400134	3.1e-44
ZDHHC21	AL450384.1	0.4069	8e-46
ZDHHC21	AL158071.4	0.421152	2.73e-49
ZDHHC17	IQCH-AS1	0.480001	1.7e-65
ZDHHC21	AC131568.1	0.461573	4.48e-60
ZDHHC7	AC009113.1	0.406534	9.77e-46
ZDHHC17	AC114763.1	0.416827	3.21e-48
ZDHHC21	AC114763.1	0.466538	1.67e-61
ZDHHC21	AC007036.2	0.428008	5.11e-51
ZDHHC18	AC020907.1	0.403434	5.26e-45
ABHD17A	AC007686.3	0.436675	2.92e-53
ZDHHC17	AL136221.1	0.428204	4.55e-51
ZDHHC21	AL136221.1	0.515978	4.42e-77
ZDHHC21	AL445309.1	0.430298	1.32e-51
ZDHHC21	LINC-PINT	0.519056	3.88e-78
ZDHHC17	SUCLG2-AS1	0.421911	1.77e-49
ZDHHC21	SUCLG2-AS1	0.420023	5.21e-49
ZDHHC17	AC022150.4	0.413127	2.56e-47
ZDHHC21	AC022150.4	0.504835	2.42e-73
ZDHHC17	AC015871.3	0.512872	5.03e-76
ZDHHC21	AC015871.3	0.440687	2.54e-54
ZDHHC21	AC114760.2	0.503258	7.96e-73
ZDHHC21	ALKBH3-AS1	0.404375	3.16e-45
ZDHHC17	AL136169.1	0.435967	4.48e-53
ZDHHC21	AL162385.2	0.404994	2.26e-45
ZDHHC21	AC068790.7	0.464535	6.34e-61
ZDHHC17	AC008124.1	0.466396	1.84e-61
ZDHHC21	AL713852.1	0.429301	2.39e-51
ZDHHC17	Z68871.1	0.545235	1.4e-87
ZDHHC21	Z68871.1	0.526354	1.09e-80
ZDHHC21	AC007780.1	0.402062	1.1e-44
ZDHHC17	MALINC1	0.496677	1.08e-70
ZDHHC17	C2orf27A	0.409975	1.48e-46
ZDHHC21	C2orf27A	0.442229	9.87e-55
ZDHHC21	AL031770.1	0.400311	2.82e-44
ZDHHC17	ACAP2-IT1	0.45767	5.71e-59
ZDHHC21	ACAP2-IT1	0.606183	4.01e-113
ZDHHC21	AC092574.2	0.410812	9.29e-47
ZDHHC21	AL353804.1	0.450517	5.58e-57
ZDHHC17	EBLN3P	0.605694	6.76e-113
ZDHHC21	EBLN3P	0.574942	2.32e-99
ABHD17A	AL360181.2	0.418113	1.55e-48
ZDHHC17	PAXIP1-AS2	0.601359	6.72e-111
ZDHHC21	PAXIP1-AS2	0.427364	7.45e-51
ZDHHC17	FMR1-IT1	0.490354	1.09e-68
ZDHHC21	FMR1-IT1	0.477919	7.25e-65
ZDHHC19	AC004825.2	0.625648	1.68e-122
ZDHHC17	ZKSCAN7-AS1	0.477522	9.54e-65
ZDHHC21	ZKSCAN7-AS1	0.52216	3.25e-79
ZDHHC21	UBA6-AS1	0.451721	2.6e-57
ZDHHC21	AL390719.3	0.429113	2.67e-51
ZDHHC17	AC026803.3	0.417521	2.16e-48
ZDHHC17	AL122035.1	0.471052	8.02e-63
ZDHHC17	ALG13-AS1	0.457202	7.74e-59
ZDHHC21	ALG13-AS1	0.494698	4.62e-70
ZDHHC17	TMEM9B-AS1	0.492933	1.68e-69
ZDHHC21	TMEM9B-AS1	0.462115	3.13e-60
ZDHHC17	AC009318.1	0.419215	8.26e-49
ZDHHC17	AC022382.2	0.475222	4.66e-64
ZDHHC21	AC022382.2	0.533178	3.96e-83
ZDHHC17	CHASERR	0.451765	2.53e-57
ZDHHC21	CHASERR	0.488082	5.6e-68
ZDHHC17	AP000866.1	0.41728	2.48e-48
ZDHHC17	FAM111A-DT	0.406547	9.7e-46
ZDHHC17	AC008569.2	0.434906	8.49e-53
ZDHHC21	AC008569.2	0.556467	6.77e-92
ZDHHC17	AL359715.3	0.427763	5.9e-51
ZDHHC21	AL359715.3	0.517346	1.5e-77
ZDHHC21	AC245014.3	0.450683	5.03e-57
ZDHHC17	GAS5-AS1	0.478023	6.74e-65
ZDHHC21	GAS5-AS1	0.477864	7.53e-65
ZDHHC21	AC127024.3	0.406141	1.21e-45
ZDHHC21	MIR17HG	0.430995	8.76e-52
ZDHHC17	UGDH-AS1	0.519077	3.81e-78
ZDHHC21	UGDH-AS1	0.497475	5.98e-71
ZDHHC17	AC100830.2	0.418623	1.16e-48
ZDHHC21	AC100830.2	0.448494	2e-56
ZDHHC21	C1QTNF7-AS1	0.407161	6.93e-46
ZDHHC17	AC095055.1	0.428474	3.88e-51
ZDHHC21	AC095055.1	0.438201	1.16e-53
ZDHHC17	AL158163.1	0.438271	1.11e-53
ZDHHC21	AL158163.1	0.474358	8.43e-64
ZDHHC21	SUGT1P4-STRA6LP	0.460119	1.16e-59
ZDHHC17	AL022157.1	0.460928	6.84e-60
ZDHHC21	AL022157.1	0.533801	2.35e-83
ZDHHC21	AC019080.3	0.44152	1.53e-54
ZDHHC21	RUSC1-AS1	0.431685	5.82e-52
ZDHHC17	AC084824.3	0.531271	1.93e-82
ZDHHC21	AC084824.3	0.552198	3.09e-90
ZDHHC17	AC108449.2	0.513736	2.56e-76
ZDHHC21	AC108449.2	0.575743	1.07e-99
ZDHHC17	AC007216.4	0.426604	1.16e-50
ZDHHC21	AC007216.4	0.463879	9.79e-61
ZDHHC17	RAD51-AS1	0.424267	4.53e-50
ZDHHC21	AC012676.3	0.449446	1.1e-56
ZDHHC17	BDNF-AS	0.456046	1.63e-58
ZDHHC21	BDNF-AS	0.431377	6.99e-52
ZDHHC17	AL049552.1	0.422973	9.57e-50
ZDHHC21	AL049552.1	0.478467	4.95e-65
ZDHHC21	AC068792.1	0.402891	7.05e-45
ZDHHC21	AC007384.1	0.401354	1.61e-44
ZDHHC17	AL139407.1	0.445578	1.24e-55
ZDHHC21	AL139407.1	0.575085	2.02e-99
ZDHHC17	AC068205.2	0.410462	1.13e-46
ZDHHC21	AC068205.2	0.436028	4.32e-53
ABHD17A	AC010331.1	0.467034	1.2e-61
LYPLA1	AC103760.1	0.409176	2.29e-46
ZDHHC17	FAM13A-AS1	0.422709	1.12e-49
ZDHHC21	FAM13A-AS1	0.462069	3.23e-60
ZDHHC17	AC008115.3	0.509244	8.34e-75
ZDHHC21	AC008115.3	0.492312	2.64e-69
ZDHHC17	AC025917.1	0.517296	1.57e-77
ZDHHC21	AC025917.1	0.569805	3.08e-97
ZDHHC21	ZNF197-AS1	0.439693	4.67e-54
ZDHHC17	AL023882.1	0.444074	3.16e-55
ZDHHC21	AL023882.1	0.403446	5.23e-45
ZDHHC17	AL391840.3	0.448224	2.37e-56
ZDHHC21	AL391840.3	0.551613	5.19e-90
ZDHHC17	AL078581.2	0.479948	1.77e-65
ZDHHC21	AL078581.2	0.414249	1.37e-47
ZDHHC21	AP002907.1	0.499226	1.63e-71
ZDHHC21	AC107072.1	0.41662	3.6e-48
ABHD17A	AL049840.5	0.438006	1.31e-53
ZDHHC21	AC124283.3	0.404929	2.34e-45
ZDHHC17	AL031670.1	0.466824	1.38e-61
ZDHHC21	AL031670.1	0.515402	6.96e-77
ZDHHC17	AL157392.3	0.426327	1.37e-50
ZDHHC21	AL157392.3	0.488137	5.38e-68
ZDHHC21	AL031667.3	0.426169	1.5e-50
ZDHHC21	AL360270.2	0.477954	7.08e-65
ZDHHC21	LINC01376	0.436595	3.07e-53
ABHD17A	AC008610.1	0.441708	1.36e-54
ZDHHC17	KANSL1L-AS1	0.423429	7.36e-50
ZDHHC21	KANSL1L-AS1	0.55247	2.42e-90
ZDHHC21	AL592295.3	0.498362	3.1e-71
ZDHHC4	NORAD	0.407306	6.4e-46
ZDHHC17	NORAD	0.491144	6.16e-69
ZDHHC17	AC007566.1	0.515778	5.17e-77
ZDHHC21	AC007566.1	0.533138	4.09e-83
ABHD17A	AL031600.1	0.446092	9.01e-56
ZDHHC21	AL109936.9	0.483217	1.78e-66
ZDHHC17	AC092574.1	0.415102	8.48e-48
ZDHHC21	AC084782.3	0.406764	8.61e-46
ZDHHC21	AC132192.1	0.429217	2.51e-51
ZDHHC17	AC025034.1	0.480626	1.1e-65
ZDHHC21	AC025034.1	0.483248	1.74e-66
ABHD17A	AC009065.4	0.497489	5.92e-71
ZDHHC21	AC012313.3	0.441752	1.32e-54
ZDHHC17	AC006059.1	0.416647	3.55e-48
ZDHHC21	AC006059.1	0.57377	7.13e-99
ZDHHC18	PRKCQ-AS1	0.444695	2.15e-55
ZDHHC21	AC005070.3	0.531051	2.31e-82
ZDHHC21	AC008543.1	0.444541	2.36e-55
ZDHHC21	SCARNA9	0.421334	2.46e-49
ZDHHC17	AL512791.1	0.463314	1.42e-60
ZDHHC21	AL512791.1	0.401929	1.18e-44
ZDHHC17	AC004908.1	0.439288	5.98e-54
ZDHHC21	AL080317.2	0.481943	4.37e-66
ZDHHC17	FBXO30-DT	0.462704	2.13e-60
ZDHHC21	FBXO30-DT	0.513872	2.3e-76
ZDHHC21	AC090772.1	0.480614	1.11e-65
ZDHHC21	AC023483.1	0.427018	9.12e-51
ZDHHC17	AC084198.2	0.424227	4.63e-50
ZDHHC17	AL137847.2	0.44096	2.15e-54
ZDHHC21	AL137847.2	0.400277	2.87e-44
ZDHHC21	SMC5-AS1	0.478874	3.73e-65
ZDHHC17	AL158163.2	0.421414	2.35e-49
ZDHHC21	AL158163.2	0.497963	4.17e-71
ZDHHC17	RAP2C-AS1	0.523524	1.08e-79
ZDHHC21	RAP2C-AS1	0.456364	1.33e-58
ZDHHC17	AC010245.2	0.450714	4.93e-57
ZDHHC17	AC018926.3	0.441676	1.39e-54
ZDHHC21	AC018926.3	0.54471	2.2e-87
ZDHHC17	AC253536.3	0.436277	3.72e-53
ZDHHC21	AC253536.3	0.447814	3.07e-56
ZDHHC17	AC004492.1	0.441315	1.73e-54
ZDHHC21	AC004492.1	0.548377	9e-89
ZDHHC17	GARS1-DT	0.445137	1.63e-55
ZDHHC21	GARS1-DT	0.49732	6.71e-71
ZDHHC21	AC090186.1	0.40463	2.75e-45
ZDHHC17	AC007406.4	0.582325	1.77e-102
ZDHHC21	AC007406.4	0.454003	6.07e-58
ZDHHC17	AC009120.3	0.414348	1.29e-47
ZDHHC21	AL121655.1	0.425496	2.22e-50
ZDHHC17	AC090589.3	0.439503	5.25e-54
ZDHHC21	AL513190.1	0.460762	7.62e-60
ZDHHC17	N4BP2L2-IT2	0.420173	4.78e-49
ZDHHC21	N4BP2L2-IT2	0.52703	6.3e-81
ZDHHC21	ZBTB20-AS4	0.461195	5.74e-60
ZDHHC17	DUBR	0.400035	3.26e-44
ZDHHC21	AC010976.1	0.437028	2.36e-53
ZDHHC17	AC079781.5	0.406259	1.13e-45
ZDHHC21	AC079781.5	0.464242	7.7e-61
ZDHHC17	EIF3J-DT	0.410746	9.63e-47
PPT2	EIF3J-DT	0.421123	2.78e-49
ZDHHC17	CKMT2-AS1	0.501147	3.89e-72
ZDHHC21	CKMT2-AS1	0.443354	4.93e-55
ZDHHC17	NUTM2B-AS1	0.420646	3.65e-49
ZDHHC21	NUTM2B-AS1	0.513911	2.24e-76
ZDHHC21	AC026368.1	0.475098	5.08e-64
ZDHHC17	SEC24B-AS1	0.494175	6.78e-70
ZDHHC21	SEC24B-AS1	0.484054	9.86e-67
ZDHHC21	AL159169.2	0.524076	6.94e-80
ZDHHC17	AC010201.2	0.476179	2.41e-64
ZDHHC21	AC010201.2	0.479719	2.07e-65
ZDHHC21	AC008494.2	0.419036	9.15e-49
ZDHHC17	AC087301.1	0.497874	4.45e-71
ZDHHC21	AC087301.1	0.460746	7.7e-60
ZDHHC17	AC025766.1	0.50166	2.65e-72
ZDHHC21	AC025766.1	0.481762	4.96e-66
ZDHHC21	AC073569.3	0.521855	4.15e-79
ZDHHC17	AC007938.3	0.403455	5.2e-45
ZDHHC21	AC007938.3	0.406415	1.04e-45
ZDHHC21	AL139147.1	0.452566	1.52e-57
ABHD17A	AC092171.4	0.427566	6.62e-51
ZDHHC17	OIP5-AS1	0.528044	2.75e-81
ZDHHC20	OIP5-AS1	0.439069	6.84e-54
ZDHHC21	OIP5-AS1	0.45467	3.96e-58
ZDHHC21	MYB-AS1	0.433487	1.99e-52
ZDHHC18	LINC01956	0.484127	9.37e-67
ZDHHC21	MAST4-AS1	0.406789	8.49e-46
ZDHHC17	AC067852.3	0.416767	3.32e-48
ZDHHC17	RNF213-AS1	0.456682	1.08e-58
ZDHHC21	RNF213-AS1	0.467284	1.02e-61
ZDHHC21	AL136320.1	0.494273	6.31e-70
ZDHHC17	AC234775.2	0.478164	6.11e-65
ZDHHC21	AC234775.2	0.427236	8.03e-51
ZDHHC21	AC016747.3	0.453931	6.35e-58
ZDHHC21	GSTCD-AS1	0.480403	1.29e-65
ZDHHC4	AC018647.2	0.400472	2.58e-44
ZDHHC17	AL157838.1	0.422107	1.58e-49
ZDHHC21	AL157838.1	0.415193	8.05e-48
ZDHHC21	AL133243.3	0.519233	3.37e-78
ZDHHC17	AC025287.3	0.425161	2.7e-50
ZDHHC21	AC025287.3	0.400044	3.25e-44
ZDHHC21	AL162386.2	0.47846	4.98e-65
ABHD17A	AC012615.6	0.505887	1.09e-73
ZDHHC17	AC116366.1	0.433606	1.85e-52
ZDHHC21	AC116366.1	0.431931	5.03e-52
ABHD17A	AL355001.2	0.487173	1.07e-67
ZDHHC17	AP001793.1	0.495403	2.75e-70
ZDHHC21	AP001793.1	0.612858	2.89e-116
ZDHHC21	TRAF3IP2-AS1	0.465179	4.13e-61
ZDHHC21	AC021851.1	0.437065	2.31e-53
ZDHHC17	MAGI2-AS3	0.475971	2.79e-64
ZDHHC17	TMEM161B-AS1	0.463259	1.48e-60
ZDHHC21	TMEM161B-AS1	0.565244	2.2e-95
ZDHHC19	AP003071.4	0.557244	3.36e-92
ZDHHC17	C1orf220	0.45934	1.93e-59
ZDHHC21	C1orf220	0.420491	3.99e-49
ZDHHC17	AC024075.1	0.473726	1.3e-63
ZDHHC21	AC024075.1	0.434624	1.01e-52
ZDHHC21	AC008731.1	0.454375	4.78e-58
ZDHHC17	TH2LCRR	0.412475	3.69e-47
ZDHHC21	TH2LCRR	0.489546	1.95e-68
ZDHHC21	AL513327.1	0.429813	1.76e-51
