# Supplementary material for: Construction of a prognostic model based on palmitoylation-related lncRNAs for assessing drug benefits in breast cancer
Source: Front Immunol. 2025 Oct 27;16:1656593. doi: 10.3389/fimmu.2025.1656593 (PMC12597904; doi:10.3389/fimmu.2025.1656593)
Supplement: Supplementary file 9 [file Table4.xlsx]

## Sheet: Supplementary Table.4
Table.S4 Clinical characteristics of BRCA patients in the TCGA database
Variates	Total（n=1094）	Train（n=547）	Test（n=547）	Pvalue
Fustat
0	945(86.38%)	471(86.11%)	474(86.65%)	0.8601
1	149(13.62%)	76(13.89%)	73(13.35%)
Age
≤65	774(70.75%)	396(72.39%)	378(69.1%)	0.2585
>65	320(29.25%)	151(27.61%)	169(30.9%)
Gender
FEMALE	1082(98.9%)	543(99.27%)	539(98.54%)	0.3839
MALE	12(1.1%)	4(0.73%)	8(1.46%)
Stage
Stage I	182(16.64%)	96(17.55%)	86(15.72%)	0.5656
Stage II	619(56.58%)	300(54.84%)	319(58.32%)
Stage III	249(22.76%)	127(23.22%)	122(22.3%)
Stage IV	20(1.83%)	12(2.19%)	8(1.46%)
unknow	24(2.19%)	12(2.19%)	12(2.19%)
T
T1	280(25.59%)	148(27.06%)	132(24.13%)	0.449
T2	633(57.86%)	305(55.76%)	328(59.96%)
T3	138(12.61%)	69(12.61%)	69(12.61%)
T4	40(3.66%)	23(4.2%)	17(3.11%)
unknow	3(0.27%)	2(0.37%)	1(0.18%)
M
M0	910(83.18%)	454(83%)	456(83.36%)	0.5241
M1	22(2.01%)	13(2.38%)	9(1.65%)
unknow	162(14.81%)	80(14.63%)	82(14.99%)
N
N0	516(47.17%)	264(48.26%)	252(46.07%)	0.6094
N1	361(33%)	171(31.26%)	190(34.73%)
N2	120(10.97%)	64(11.7%)	56(10.24%)
N3	77(7.04%)	38(6.95%)	39(7.13%)
unknow	20(1.83%)	10(1.83%)	10(1.83%)
