# Supplementary material for: Construction of a prognostic model based on palmitoylation-related lncRNAs for assessing drug benefits in breast cancer
Source: Front Immunol. 2025 Oct 27;16:1656593. doi: 10.3389/fimmu.2025.1656593 (PMC12597904; doi:10.3389/fimmu.2025.1656593)
Supplement: Supplementary file 10 [file Table5.xlsx]

## Sheet: Supplementary Table.5
Table.S5 Risk differential genes associated with PmPRLs
gene	lowMean	highMean	logFC	pValue	fdr
MT1H	1.4866	3.00995	1.01772	0.00511521	0.0090731
S100A7	209.546	680.408	1.69913	0.000619742	0.00134736
DPY19L2P4	4.67322	1.99743	-1.22627	1.26642e-13	2.07979e-12
S100A9	558.946	1591.49	1.5096	5.76357e-07	2.37922e-06
AC080188.2	2.36639	0.992721	-1.25323	2.1564e-14	4.09518e-13
TPSD1	10.721	4.88715	-1.13337	0.00016479	0.000405617
RNU6-564P	2.37267	1.18145	-1.00594	3.1515e-10	2.50135e-09
AC009630.4	2.26088	1.01763	-1.15168	1.9282e-06	7.16335e-06
AC005838.2	1.61847	0.775389	-1.06164	0.00020562	0.000494182
CSN1S1	106.324	0.838835	-6.98587	0.00175502	0.00344705
RN7SKP80	5.76114	2.15107	-1.4213	3.49935e-16	9.81707e-15
RNU6-853P	2.01406	0.921091	-1.12869	3.51161e-09	2.28111e-08
AC009754.1	1.55313	0.597589	-1.37795	9.55025e-30	1.44435e-26
AL109615.3	7.99852	3.61623	-1.14525	0.0024579	0.00467204
AL121672.1	1.41228	0.66156	-1.09408	2.36993e-17	9.14759e-16
RN7SL521P	9.32721	0.90931	-3.3586	3.59064e-10	2.811e-09
CFD	132.428	63.5132	-1.06007	1.31837e-11	1.38637e-10
TIMM9P2	1.76888	0.875069	-1.01537	0.0186973	0.0291736
AC068587.2	3.16829	1.40018	-1.17809	2.00233e-26	8.5412e-24
CYP4F8	13.9453	4.8692	-1.51802	2.89223e-06	1.03562e-05
HPD	2.56898	1.08589	-1.24231	3.2209e-06	1.14298e-05
LINC01016	3.90034	1.76917	-1.14053	9.04691e-14	1.53576e-12
TNMD	3.22683	1.2912	-1.3214	4.95036e-07	2.07494e-06
PSMD10P1	2.44392	1.09262	-1.1614	0.000336043	0.000774404
AP000331.1	2.72644	0.455982	-2.57997	3.53288e-24	8.05109e-22
CNMD	3.4351	0.561194	-2.61378	0.000312399	0.000724329
AC064799.2	1.84001	0.236274	-2.96118	1.29164e-10	1.12266e-09
MAPT-AS1	1.60273	0.788098	-1.02408	6.66898e-17	2.28753e-15
AP005131.3	2.34125	0.861849	-1.44177	1.23668e-08	7.14601e-08
AC007878.1	1.89788	0.80688	-1.23396	0.00235257	0.00449235
NPY2R	1.85027	0.664788	-1.47677	4.20329e-08	2.19479e-07
PHKG1	6.0702	1.70365	-1.83311	9.52025e-09	5.61229e-08
S100A7A	2.0978	13.3603	2.67101	3.51226e-05	9.90111e-05
LINC01836	4.11387	2.03777	-1.0135	2.66535e-21	2.63933e-19
FCGR3B	1.0257	3.78345	1.88309	0.000271646	0.00063811
RN7SL314P	30.6737	14.2767	-1.10333	2.06656e-09	1.41072e-08
LCAL1	1.11726	3.37099	1.59321	1.55807e-07	7.26458e-07
NCCRP1	17.4992	37.6379	1.10489	0.000122772	0.000310072
OXTR	16.5037	7.27013	-1.18274	3.6586e-06	1.27974e-05
SNORD9	2.15601	0.95149	-1.18011	2.9425e-05	8.42393e-05
SNORA7B	6.43556	1.28963	-2.31911	0.00836063	0.0141263
GPR88	2.82	1.14315	-1.30268	7.87095e-06	2.55864e-05
VEGFD	2.60873	1.2651	-1.0441	1.97442e-06	7.31104e-06
RNU5F-1	2.19552	0.687261	-1.67563	2.22547e-06	8.15302e-06
CPA4	3.48726	8.16703	1.22772	0.00170524	0.00335482
SNORA13	4.60638	1.89611	-1.28059	2.46374e-17	9.42224e-16
PAX7	1.07021	2.51952	1.23526	3.47363e-09	2.25908e-08
AMTN	1.63534	5.31678	1.70096	3.99334e-05	0.000111167
SNORA63C	3.5258	0.56709	-2.6363	5.41888e-08	2.76699e-07
COL17A1	30.2846	13.2878	-1.18849	1.5961e-10	1.35681e-09
LINC02607	2.07853	0.999782	-1.05588	2.77651e-09	1.85279e-08
BCL2L1-AS1	1.45932	0.550458	-1.40659	0.00255148	0.00483114
EDN3	3.87801	1.589	-1.2872	4.85508e-11	4.60485e-10
MIR554	2.57663	0.735089	-1.80949	0.000194166	0.000469498
RN7SL600P	1.60139	0.736947	-1.11969	0.00895366	0.0150382
AP003071.5	1.75767	0.772165	-1.18669	0.000600392	0.00130906
SLC38A11	1.38191	0.64631	-1.09637	3.30729e-08	1.76008e-07
MIR3671	5.81955	2.80291	-1.05399	1.96701e-27	1.16868e-24
ARHGAP40	24.9161	7.96344	-1.64561	9.34796e-10	6.81177e-09
HAO2	3.66002	1.44023	-1.34556	1.07055e-05	3.3833e-05
MIR205	5.38379	2.08202	-1.37064	4.4647e-20	3.13395e-18
SCARNA6	23.8004	1.79062	-3.73246	0.0116388	0.0190762
MKX	14.4231	6.57703	-1.13288	0.0116128	0.0190372
AC018816.2	1.76927	0.685589	-1.36774	8.17225e-10	6.01298e-09
AC032044.2	1.38174	0.634302	-1.12324	1.5251e-05	4.67575e-05
TMEM26	12.3183	6.07729	-1.0193	9.03779e-14	1.53576e-12
C1orf194	2.99142	1.39192	-1.10375	3.73759e-07	1.61043e-06
CCL7	1.63074	3.37421	1.04902	6.06163e-11	5.64305e-10
SCARNA7	33.3091	0.82054	-5.3432	0.0003759	0.000857463
SNORA74B	29.2562	0.812204	-5.17075	0.00194143	0.00378547
RNU6-342P	1.99003	0.679248	-1.55078	5.36266e-17	1.89815e-15
AL390760.1	3.18741	1.34723	-1.24239	8.22131e-25	2.24213e-22
SNORD94	20.2848	5.45688	-1.89425	2.40619e-08	1.31158e-07
RN7SL262P	1.61237	0.737041	-1.12936	0.0015089	0.00300371
RNU1-67P	17.9823	0.730325	-4.6219	1.2337e-05	3.8535e-05
LORICRIN	7.12272	0.162938	-5.45004	0.00027366	0.00064266
POU3F1	1.5362	0.733665	-1.06617	0.0259566	0.0391206
MAPT-IT1	1.76293	0.871464	-1.01646	1.87593e-19	1.18212e-17
RNA5SP449	1.56107	0.763653	-1.03154	7.39681e-09	4.46331e-08
SPRR3	1.48181	6.37032	2.104	2.65807e-07	1.18203e-06
UGT2B7	0.620404	1.75719	1.50199	0.0262509	0.0395105
AC002064.2	3.59878	1.74144	-1.04723	1.10366e-09	7.91739e-09
HOXB9	2.28307	5.74906	1.33235	0.00102354	0.00212129
MALRD1	4.92854	2.06979	-1.25167	1.7092e-05	5.17081e-05
LINC00993	260.455	123.589	-1.07548	4.25073e-17	1.54738e-15
GLRA3	6.32138	3.03574	-1.05819	3.93271e-05	0.000109607
SNORA53	33.3023	1.39595	-4.57631	0.0178681	0.0280217
B4GALNT2	1.03074	3.26125	1.66174	1.25271e-05	3.9107e-05
RNU6-759P	1.56089	0.565806	-1.46399	0.000985478	0.00204802
CRISP3	50.2201	164.899	1.71525	0.000333207	0.000768505
ZFP42	0.78114	2.29725	1.55626	0.021534	0.0330999
AZU1	3.38879	1.69131	-1.00263	1.16153e-15	2.87121e-14
GPM6A	4.37201	1.96783	-1.15169	4.7516e-06	1.62236e-05
PENK	2.39584	0.523264	-2.19492	0.000267324	0.000628757
WIF1	19.028	6.95497	-1.45201	0.000113064	0.000286903
AC103740.2	0.739109	1.50051	1.0216	0.00190112	0.00371388
GSTM5	6.41426	2.02326	-1.6646	3.41008e-06	1.20242e-05
GJB6	1.16539	2.47785	1.08827	0.0263272	0.0395967
PROK1	2.07628	0.905954	-1.19649	8.55028e-05	0.000222219
MAB21L4	14.9907	30.1062	1.00599	2.41153e-05	7.04198e-05
LINC02620	2.2995	5.81472	1.33839	0.00590407	0.0103314
SOX2	2.11958	4.55337	1.10315	0.00112855	0.00231866
IFITM5	3.39954	0.515131	-2.72233	2.46492e-05	7.17774e-05
PLAC9P1	16.5605	7.31963	-1.1779	1.39738e-12	1.82185e-11
ECRG4	14.8032	4.56568	-1.697	4.56832e-12	5.31831e-11
KRT4	4.76219	14.8954	1.64517	0.0299401	0.0444242
C1QTNF4	1.44599	0.637296	-1.18203	1.59417e-13	2.57232e-12
CHRDL2	7.90161	3.37827	-1.22586	0.0146381	0.0234356
SCEL	0.680634	1.68458	1.30743	0.0152002	0.0242608
CYP24A1	5.70011	2.3043	-1.30666	5.52939e-06	1.86095e-05
CARMN	2.80291	1.16628	-1.26502	3.29006e-19	1.93226e-17
LINC02115	2.86621	1.10052	-1.38095	7.02485e-10	5.23122e-09
SNORA73B	293.469	11.3415	-4.69352	2.26357e-05	6.65902e-05
SLC26A3	6.3118	2.53935	-1.31359	8.55844e-09	5.09221e-08
IDO1	10.1341	24.5815	1.27835	3.07028e-06	1.09443e-05
AF178030.1	4.77186	0.757854	-2.65456	0.0015298	0.00304132
ARHGEF38-IT1	1.60841	0.66531	-1.27354	2.5522e-16	7.4228e-15
TBX10	0.911601	4.89826	2.4258	0.00196212	0.00382044
COL11A2	7.57562	2.97178	-1.35004	0.000220822	0.000527208
HDC	15.9186	6.48754	-1.29497	7.21252e-10	5.35419e-09
CXCL17	43.0438	131.039	1.60612	0.00117557	0.00240374
SCARNA8	2.70252	0.898006	-1.58951	0.000904461	0.00189456
RPL29P14	2.27523	0.93856	-1.27749	6.51539e-16	1.70157e-14
AC104695.3	3.44463	1.60548	-1.10135	5.01123e-07	2.09781e-06
MALAT1	285.37	88.5985	-1.68748	8.53079e-08	4.18885e-07
RNU4ATAC	4.04731	1.27051	-1.67155	0.011416	0.0187627
SNORA79B	8.61159	1.46228	-2.55806	0.00232326	0.00444251
MYOM2	3.0103	1.36086	-1.14539	8.37408e-07	3.33919e-06
AL590550.1	1.07298	2.32923	1.11823	0.0135292	0.0218241
SCARNA21	29.2242	1.74017	-4.06986	0.00258528	0.00489068
MCCD1	4.72034	1.77842	-1.40829	5.37593e-07	2.23306e-06
GRIK1	2.00973	0.704098	-1.51316	6.49579e-09	3.9642e-08
SNORA11	21.0481	7.97937	-1.39935	4.68432e-08	2.42013e-07
SNORD15B	47.6595	2.13605	-4.47975	0.0103777	0.0172127
AC010205.1	1.45363	0.724952	-1.0037	2.77428e-18	1.30745e-16
TACC1P1	1.4668	0.71489	-1.03688	4.0424e-07	1.72922e-06
ZPLD1	1.3555	3.66342	1.43437	0.00259898	0.00491437
TMEM161BP1	1.67927	0.614615	-1.45008	1.73972e-08	9.78598e-08
RNY1P16	4.61895	2.09147	-1.14305	2.34302e-09	1.58449e-08
ANKRD1	1.44837	3.28257	1.18039	0.0122771	0.0200041
RNU4-2	656.915	14.6543	-5.48631	0.0142639	0.0228959
COL9A1	2.97372	0.937764	-1.66497	3.50351e-05	9.88205e-05
MIR145	9.52692	3.8797	-1.29607	7.21e-11	6.63049e-10
KLK3	2.01803	0.619304	-1.70423	5.44097e-12	6.22531e-11
AC107464.2	6.69119	3.17534	-1.07535	1.54417e-29	2.14073e-26
MIR4740	5.17461	2.55258	-1.0195	8.61149e-15	1.79525e-13
KRT1	47.0634	2.88132	-4.0298	0.0123199	0.020062
RNY1P14	2.47837	0.568592	-2.12393	1.18933e-11	1.26426e-10
RN7SL674P	10.3327	0.977372	-3.40217	5.60194e-11	5.26222e-10
PTN	97.6907	46.1983	-1.08038	1.77619e-06	6.64762e-06
NXNL2	8.49905	4.02209	-1.07935	8.04123e-21	6.9206e-19
TAC1	1.90207	0.924451	-1.0409	1.49537e-12	1.93294e-11
RN7SL359P	2.94741	0.244781	-3.58988	0.00102786	0.00212945
GABRQ	1.00813	4.1586	2.04441	1.23058e-06	4.73121e-06
MIR126	1.83472	0.906527	-1.01714	2.20423e-10	1.81443e-09
AP003306.1	2.01268	0.954007	-1.07704	0.00193323	0.00377168
AC004947.1	1.56559	0.598411	-1.3875	1.45762e-09	1.02144e-08
ACTN2	0.701473	2.60923	1.89516	0.000106171	0.000271273
S100A8	107.943	446.196	2.04741	1.17823e-06	4.54673e-06
CLIC6	124.048	61.5963	-1.00998	8.02863e-07	3.21997e-06
C20orf85	8.3271	3.239	-1.36227	0.0257209	0.0387936
PGC	5.70543	2.53981	-1.16761	0.00105858	0.00218684
ACSM1	18.8134	5.39504	-1.80205	1.27264e-13	2.08793e-12
DLX2	6.07878	2.95338	-1.04141	2.80147e-08	1.51022e-07
CASP14	16.5278	63.9497	1.95204	2.0634e-05	6.13855e-05
SULT1C2P1	2.87102	1.16571	-1.30035	0.00196091	0.00381898
RAET1L	1.11538	2.27137	1.02602	0.000135845	0.000340298
BEX1	94.4355	38.476	-1.29537	2.20471e-06	8.08587e-06
GSDMC	3.46057	6.93071	1.00199	1.3848e-05	4.28605e-05
RN7SL648P	2.48551	0.257572	-3.27049	0.001313	0.00264988
PSCA	12.0851	25.9541	1.10273	1.0702e-07	5.13968e-07
GACAT2	2.68917	0.638716	-2.07391	1.66957e-11	1.72409e-10
MYOC	7.76208	0.425313	-4.18985	2.59711e-05	7.5275e-05
